# Supplementary material for: trans-Carbonyl­chloridobis[diphen­yl(4-vinyl­phen­yl)phosphane-κP]rhodium(I)
Source: Acta Crystallogr Sect E Struct Rep Online. 2012 Apr 4;68(Pt 5):m545. doi: 10.1107/S1600536812013669 (PMC3344302; doi:10.1107/S1600536812013669)
Supplement: Supplementary file 1 [file e-68-0m545-sup1.cif]

##############################################################################
#                                                                            #
# This CIF contains the data in a paper accepted for publication in          #
# Acta Crystallographica Section E. It conforms to the requirements of       #
# Notes for Authors for Acta Crystallographica Section E, and has been       #
# peer reviewed under the auspices of the IUCr Commission on Journals.       #
#                                                                            #
# Full details of the Crystallographic Information File format               #
# are given in the paper "The Crystallographic Information File (CIF):       #
# a New Standard Archive File for Crystallography" by S. R. Hall, F. H.      #
# Allen and I. D. Brown [Acta Cryst. (1991), A47, 655-685].                  #
#                                                                            #
# The current version of the core CIF dictionary is obtainable from          #
# ftp://ftp.iucr.org/pub/cif_core.dic.                                       #
#                                                                            #
# Software is freely available for graphical display of the structure(s)     #
# in this CIF. For information consult the CIF software page                 #
# http://www.iucr.org/resources/cif/software.                                #
#                                                                            #
# This file may be used for bona fide research purposes within the           #
# scientific community so long as proper attribution is given to the journal # 
# article from which it was obtained.                                        #
#                                                                            #
##############################################################################
data_global
_audit_creation_method     'WinGX routine CIF_UPDATE'
_audit_conform_dict_name     cif_core.dic
_audit_conform_dict_version     2.4
_journal_data_validation_number     ?
_journal_date_recd_electronic     2012-03-22
_journal_date_accepted     2012-03-29
_journal_name_full     'Acta Crystallographica, Section E'
_journal_year     2012
_journal_volume     68
_journal_issue      5
_journal_page_first     m545
_journal_page_last     m545
_journal_paper_category     QM
_journal_paper_doi     10.1107/S1600536812013669
_journal_coeditor_code     CV5270
_publ_contact_author_name     'Meijboom, Reinout'
_publ_contact_author_address
;
Research Centre for Synthesis and Catalysis
Department of Chemistry
University of Johannesburg
PO Box 524
Auckland Park 2006
Johannesburg, South Africa
;
_publ_contact_author_email     rmeijboom@uj.ac.za
_publ_contact_author_fax     '+27 11 5592189'
_publ_contact_author_phone     '+27 11 5594007'
_publ_section_title
;\
<i>trans</i>-Carbonylchloridobis[diphenyl(4-vinylphenyl)phosphane-\k<i>P</i>]\
rhodium(I)
;
loop_
    _publ_author_name
    _publ_author_footnote
    _publ_author_address
    'Ogutu, Hezron' .
;
Research Centre for Synthesis and Catalysis Department of Chemistry
University of Johannesburg,
PO Box 524
Auckland Park
Johannesburg 2006
South Africa
;
    'Kirsten, Leo' .
;
Research Centre for Synthesis and Catalysis Department of Chemistry
University of Johannesburg,
PO Box 524
Auckland Park
Johannesburg 2006
South Africa
;
    'Meijboom, Reinout' .
;
Research Centre for Synthesis and Catalysis Department of Chemistry
University of Johannesburg,
PO Box 524
Auckland Park
Johannesburg 2006
South Africa
;
_publ_section_synopsis     .
data_I
_audit_creation_method     'WinGX routine CIF_UPDATE'
_chemical_name_systematic
;
<i>trans</i>-Carbonylchloridobis[diphenyl(4-vinylphenyl)phosphane-
\k<i>P</i>]rhodium(I)
;
_chemical_formula_moiety     'C41 H34 Cl O P2 Rh'
_chemical_formula_sum     'C41 H34 Cl O P2 Rh'
_chemical_formula_iupac     '[Rh Cl (C20 H17 P)2 (C O)]'
_chemical_formula_weight     742.98
_symmetry_cell_setting     triclinic
_symmetry_space_group_name_H-M     'P -1'
_symmetry_space_group_name_Hall     '-P 1'
loop_
    _symmetry_equiv_pos_as_xyz
    'x, y, z'
    '-x, -y, -z'
_cell_length_a     9.9030(4)
_cell_length_b     9.9310(4)
_cell_length_c     10.4150(4)
_cell_angle_alpha     85.727(2)
_cell_angle_beta     68.475(2)
_cell_angle_gamma     62.295(2)
_cell_volume     837.85(6)
_cell_formula_units_Z     1
_cell_measurement_reflns_used     8410
_cell_measurement_theta_min     4.60
_cell_measurement_theta_max     66.31
_cell_measurement_temperature     100(2)
_exptl_crystal_description     ' rectangular'
_exptl_crystal_colour     'yellow'
_exptl_crystal_size_max     0.104
_exptl_crystal_size_mid     0.075
_exptl_crystal_size_min     0.064
_exptl_crystal_density_diffrn     1.473
_exptl_crystal_density_method     'not measured'
_exptl_crystal_F_000     380
_exptl_absorpt_coefficient_mu     6.005
_exptl_absorpt_correction_type     multi-scan
_exptl_absorpt_process_details     '(SADABS; Bruker, 2007)'
_exptl_absorpt_correction_T_min     0.1072
_exptl_absorpt_correction_T_max     0.4023
_exptl_special_details
;
;
_diffrn_ambient_temperature     100(2)
_diffrn_radiation_type     CuK\a
_diffrn_radiation_wavelength     1.54178
_diffrn_radiation_source     'fine-focus sealed tube'
_diffrn_radiation_monochromator     'graphite'
_diffrn_measurement_device_type     'Bruker APEXII CCD'
_diffrn_measurement_method     '\f and \w scans'
_diffrn_reflns_number     11163
_diffrn_reflns_av_R_equivalents     0.0263
_diffrn_reflns_theta_min     4.6
_diffrn_reflns_theta_max     66.31
_diffrn_reflns_theta_full     66.31
_diffrn_measured_fraction_theta_max     0.978
_diffrn_measured_fraction_theta_full     0.978
_diffrn_reflns_limit_h_min     -11
_diffrn_reflns_limit_h_max     7
_diffrn_reflns_limit_k_min     -11
_diffrn_reflns_limit_k_max     11
_diffrn_reflns_limit_l_min     -12
_diffrn_reflns_limit_l_max     12
_diffrn_standards_number     0
_diffrn_standards_interval_count     0
_diffrn_standards_interval_time     0
_diffrn_standards_decay_%     0
_refine_special_details
;
Refinement of <i>F</i>^2^ against ALL reflections. The weighted <i>R</i>-factor
<i>wR</i> and goodness of fit <i>S</i> are based on <i>F</i>^2^, conventional
<i>R</i>-factors <i>R</i> are based on <i>F</i>, with <i>F</i> set to zero for
negative <i>F</i>^2^. The threshold expression of <i>F</i>^2^ >
\s(<i>F</i>^2^) is used only for calculating <i>R</i>-factors(gt) <i>etc</i>.
and is not relevant to the choice of reflections for refinement.
<i>R</i>-factors based on <i>F</i>^2^ are statistically about twice as large
as those based on <i>F</i>, and <i>R</i>- factors based on ALL data will be
even larger.
;
_reflns_number_total     2941
_reflns_number_gt     2850
_reflns_threshold_expression     >2sigma(I)
_refine_ls_structure_factor_coef     Fsqd
_refine_ls_matrix_type     full
_refine_ls_R_factor_all     0.0237
_refine_ls_R_factor_gt     0.0235
_refine_ls_wR_factor_ref     0.0573
_refine_ls_goodness_of_fit_ref     1.038
_refine_ls_restrained_S_all     1.038
_refine_ls_number_reflns     2941
_refine_ls_number_parameters     232
_refine_ls_number_restraints     6
_refine_ls_hydrogen_treatment     constr
_refine_ls_weighting_scheme     calc
_refine_ls_weighting_details
         'calc w=1/[\s^2^(Fo^2^)+(0.0256P)^2^+0.5512P] where P=(Fo^2^+2Fc^2^)/3'
_atom_sites_solution_hydrogens     geom
_atom_sites_solution_primary     direct
_atom_sites_solution_secondary     difmap
_refine_ls_shift/su_max     0.001
_refine_ls_shift/su_mean     0
_refine_diff_density_max     0.459
_refine_diff_density_min     -0.267
_refine_ls_extinction_method     none
loop_
    _atom_type_symbol
    _atom_type_description
    _atom_type_scat_dispersion_real
    _atom_type_scat_dispersion_imag
    _atom_type_scat_source
    C C 0.0181 0.0091 'International Tables Vol C Tables 4.2.6.8 and 6.1.1.4'
    H H 0 0 'International Tables Vol C Tables 4.2.6.8 and 6.1.1.4'
    O O 0.0492 0.0322 'International Tables Vol C Tables 4.2.6.8 and 6.1.1.4'
    P P 0.2955 0.4335 'International Tables Vol C Tables 4.2.6.8 and 6.1.1.4'
    Cl Cl 0.3639 0.7018 'International Tables Vol C Tables 4.2.6.8 and 6.1.1.4'
    Rh Rh 0.0927 3.6045 'International Tables Vol C Tables 4.2.6.8 and 6.1.1.4'
_computing_data_collection     'APEX2 (Bruker, 2007)'
_computing_cell_refinement     'SAINT-Plus (Bruker, 2007)'
_computing_data_reduction     'SAINT-Plus (Bruker, 2007)'
_computing_structure_solution     'SHELXS97 (Sheldrick, 2008)'
_computing_structure_refinement     'SHELXL97 (Sheldrick, 2008)'
_computing_molecular_graphics     'DIAMOND (Brandenburg & Putz, 2005)'
_computing_publication_material     'WinGX (Farrugia, 1999)'
loop_
    _atom_site_type_symbol
    _atom_site_label
    _atom_site_fract_x
    _atom_site_fract_y
    _atom_site_fract_z
    _atom_site_U_iso_or_equiv
    _atom_site_adp_type
    _atom_site_calc_flag
    _atom_site_refinement_flags
    _atom_site_occupancy
    _atom_site_disorder_assembly
    _atom_site_disorder_group
    Rh Rh1 0.5 0.5 0.5 0.02293(9) Uani d S 1 . .
    Cl Cl1 0.34866(19) 0.7717(2) 0.55041(12) 0.0329(3) Uani d P 0.5 A 1
    C C01 0.6149(7) 0.2999(8) 0.4747(5) 0.0330(14) Uiso d P 0.5 A 2
    O O01 0.6932(5) 0.1680(6) 0.4511(4) 0.0393(13) Uiso d P 0.5 A 2
    P P2 0.71286(5) 0.50159(5) 0.30681(4) 0.02055(12) Uani d . 1 A .
    C C2 0.7589(2) 0.3785(2) 0.15917(19) 0.0239(4) Uani d . 1 . .
    C C3 0.9177(3) 0.2746(2) 0.0745(2) 0.0305(4) Uani d . 1 A .
    H H3 1.0063 0.2629 0.0949 0.037 Uiso calc R 1 . .
    C C4 0.9461(3) 0.1880(3) -0.0400(2) 0.0412(5) Uani d . 1 . .
    H H4 1.0536 0.1179 -0.0942 0.049 Uiso calc R 1 A .
    C C5 0.8188(4) 0.2033(3) -0.0755(2) 0.0431(6) Uani d U 1 A .
    C C6 0.6589(3) 0.3064(3) 0.0108(3) 0.0421(6) Uani d . 1 . .
    H H6 0.5708 0.3183 -0.0103 0.05 Uiso calc R 1 A .
    C C7 0.6284(3) 0.3916(2) 0.1273(2) 0.0331(4) Uani d . 1 A .
    H H7 0.5206 0.4578 0.1843 0.04 Uiso calc R 1 . .
    C C10 0.6760(2) 0.6851(2) 0.23862(19) 0.0224(4) Uani d . 1 . .
    C C11 0.6826(2) 0.7072(2) 0.1032(2) 0.0253(4) Uani d . 1 A .
    H H11 0.7081 0.6263 0.0436 0.03 Uiso calc R 1 . .
    C C12 0.6512(3) 0.8499(2) 0.0569(2) 0.0327(4) Uani d . 1 . .
    H H12 0.6555 0.8642 -0.0335 0.039 Uiso calc R 1 A .
    C C13 0.6137(3) 0.9700(2) 0.1445(3) 0.0379(5) Uani d . 1 A .
    H H13 0.591 1.0657 0.1137 0.045 Uiso calc R 1 . .
    C C14 0.6097(3) 0.9485(2) 0.2788(2) 0.0346(5) Uani d . 1 . .
    H H14 0.5864 1.0292 0.3374 0.042 Uiso calc R 1 A .
    C C15 0.6406(2) 0.8070(2) 0.3253(2) 0.0277(4) Uani d . 1 A .
    H H15 0.6377 0.793 0.4153 0.033 Uiso calc R 1 . .
    C C16 0.9104(2) 0.4379(2) 0.32389(18) 0.0226(4) Uani d . 1 . .
    C C17 0.9552(3) 0.3347(2) 0.4169(2) 0.0297(4) Uani d . 1 A .
    H H17 0.8835 0.299 0.4721 0.036 Uiso calc R 1 . .
    C C18 1.1066(3) 0.2846(2) 0.4277(2) 0.0335(4) Uani d . 1 . .
    H H18 1.1369 0.2139 0.4888 0.04 Uiso calc R 1 A .
    C C19 1.2126(2) 0.3398(2) 0.3477(2) 0.0316(4) Uani d . 1 A .
    H H19 1.3137 0.3065 0.3553 0.038 Uiso calc R 1 . .
    C C20 1.1679(2) 0.4442(3) 0.2569(2) 0.0314(4) Uani d . 1 . .
    H H20 1.2384 0.4822 0.2042 0.038 Uiso calc R 1 A .
    C C21 1.0179(2) 0.4927(2) 0.2438(2) 0.0274(4) Uani d . 1 A .
    H H21 0.9891 0.562 0.1814 0.033 Uiso calc R 1 . .
    C C8A 0.8768(8) 0.0979(6) -0.2041(5) 0.0314(11) Uani d PU 0.668(10) A 1
    H H8A 0.9865 0.0231 -0.2409 0.038 Uiso calc PR 0.668(10) A 1
    C C9A 0.7794(5) 0.1079(5) -0.2647(4) 0.0441(14) Uani d P 0.668(10) A 1
    H H9A1 0.6693 0.1819 -0.2295 0.053 Uiso calc PR 0.668(10) A 1
    H H9A2 0.8198 0.041 -0.3433 0.053 Uiso calc PR 0.668(10) A 1
    C C9B 0.9234(11) 0.0621(10) -0.2909(12) 0.043(3) Uani d P 0.332(10) A 2
    H H9B1 1.0259 0.0295 -0.2862 0.051 Uiso calc PR 0.332(10) A 2
    H H9B2 0.916 0.0272 -0.3672 0.051 Uiso calc PR 0.332(10) A 2
    C C8B 0.7895(13) 0.1573(11) -0.1898(8) 0.028(2) Uani d P 0.332(10) A 2
    H H8B 0.6847 0.1928 -0.1903 0.034 Uiso calc PR 0.332(10) A 2
loop_
    _atom_site_aniso_label
    _atom_site_aniso_U_11
    _atom_site_aniso_U_22
    _atom_site_aniso_U_33
    _atom_site_aniso_U_12
    _atom_site_aniso_U_13
    _atom_site_aniso_U_23
    Rh1 0.01987(12) 0.02210(12) 0.02175(12) -0.01035(8) -0.00276(8) 0.00663(7)
    Cl1 0.0272(6) 0.0269(8) 0.0345(6) -0.0141(6) 0.0001(4) 0.0063(6)
    P2 0.0190(2) 0.0228(2) 0.0180(2) -0.01070(18) -0.00469(17) 0.00582(17)
    C2 0.0292(9) 0.0246(9) 0.0233(9) -0.0173(8) -0.0107(8) 0.0098(7)
    C3 0.0334(10) 0.0332(11) 0.0265(10) -0.0203(9) -0.0065(8) 0.0024(8)
    C4 0.0518(14) 0.0439(13) 0.0288(11) -0.0326(11) -0.0013(10) -0.0035(9)
    C5 0.0767(17) 0.0471(13) 0.0270(11) -0.0487(13) -0.0171(11) 0.0118(10)
    C6 0.0690(16) 0.0469(13) 0.0488(13) -0.0451(13) -0.0427(13) 0.0280(11)
    C7 0.0363(11) 0.0316(11) 0.0426(12) -0.0208(9) -0.0216(9) 0.0135(9)
    C10 0.0172(8) 0.0230(9) 0.0246(9) -0.0103(7) -0.0051(7) 0.0061(7)
    C11 0.0225(9) 0.0273(9) 0.0248(9) -0.0127(7) -0.0069(7) 0.0052(7)
    C12 0.0315(10) 0.0335(11) 0.0308(10) -0.0154(9) -0.0114(8) 0.0146(8)
    C13 0.0359(11) 0.0251(10) 0.0481(13) -0.0151(9) -0.0119(10) 0.0133(9)
    C14 0.0317(10) 0.0264(10) 0.0405(12) -0.0146(8) -0.0061(9) -0.0009(8)
    C15 0.0247(9) 0.0302(10) 0.0249(9) -0.0135(8) -0.0050(7) 0.0028(8)
    C16 0.0229(9) 0.0241(9) 0.0182(8) -0.0094(7) -0.0067(7) -0.0001(7)
    C17 0.0337(10) 0.0297(10) 0.0298(10) -0.0168(8) -0.0144(8) 0.0077(8)
    C18 0.0373(11) 0.0304(10) 0.0371(11) -0.0133(9) -0.0230(9) 0.0086(9)
    C19 0.0273(10) 0.0353(11) 0.0315(10) -0.0109(8) -0.0142(8) -0.0023(8)
    C20 0.0274(10) 0.0418(12) 0.0266(10) -0.0184(9) -0.0088(8) 0.0028(8)
    C21 0.0271(9) 0.0344(10) 0.0213(9) -0.0149(8) -0.0096(8) 0.0056(8)
    C8A 0.032(2) 0.030(2) 0.029(3) -0.0122(19) -0.010(2) 0.0010(17)
    C9A 0.044(2) 0.045(2) 0.038(2) -0.0152(17) -0.0148(16) -0.0073(17)
    C9B 0.046(6) 0.048(5) 0.033(6) -0.018(4) -0.016(4) -0.004(4)
    C8B 0.023(4) 0.029(4) 0.031(4) -0.010(4) -0.011(3) -0.002(3)
_geom_special_details
;
All e.s.d.'s (except the e.s.d. in the dihedral angle between two l.s. planes)
are estimated using the full covariance matrix. The cell e.s.d.'s are taken
into account individually in the estimation of e.s.d.'s in distances, angles
and torsion angles; correlations between e.s.d.'s in cell parameters are only
used when they are defined by crystal symmetry. An approximate (isotropic)
treatment of cell e.s.d.'s is used for estimating e.s.d.'s involving l.s.
planes.
;
loop_
    _geom_bond_atom_site_label_1
    _geom_bond_atom_site_label_2
    _geom_bond_site_symmetry_2
    _geom_bond_distance
    _geom_bond_publ_flag
    Rh1 C01 2_666 1.752(7) ?
    Rh1 C01 . 1.752(7) ?
    Rh1 P2 . 2.3251(4) ?
    Rh1 P2 2_666 2.3251(4) ?
    Rh1 Cl1 2_666 2.383(2) ?
    Rh1 Cl1 . 2.383(2) ?
    C01 O01 . 1.158(7) ?
    P2 C2 . 1.8205(19) ?
    P2 C10 . 1.8266(18) ?
    P2 C16 . 1.8298(18) ?
    C2 C3 . 1.388(3) ?
    C2 C7 . 1.396(3) ?
    C3 C4 . 1.387(3) ?
    C3 H3 . 0.93 ?
    C4 C5 . 1.380(4) ?
    C4 H4 . 0.93 ?
    C5 C6 . 1.396(4) ?
    C5 C8B . 1.473(8) ?
    C5 C8A . 1.518(6) ?
    C6 C7 . 1.387(3) ?
    C6 H6 . 0.93 ?
    C7 H7 . 0.93 ?
    C10 C15 . 1.392(3) ?
    C10 C11 . 1.393(3) ?
    C11 C12 . 1.392(3) ?
    C11 H11 . 0.93 ?
    C12 C13 . 1.377(3) ?
    C12 H12 . 0.93 ?
    C13 C14 . 1.388(3) ?
    C13 H13 . 0.93 ?
    C14 C15 . 1.383(3) ?
    C14 H14 . 0.93 ?
    C15 H15 . 0.93 ?
    C16 C17 . 1.389(3) ?
    C16 C21 . 1.395(3) ?
    C17 C18 . 1.389(3) ?
    C17 H17 . 0.93 ?
    C18 C19 . 1.387(3) ?
    C18 H18 . 0.93 ?
    C19 C20 . 1.377(3) ?
    C19 H19 . 0.93 ?
    C20 C21 . 1.389(3) ?
    C20 H20 . 0.93 ?
    C21 H21 . 0.93 ?
    C8A C9A . 1.299(8) ?
    C8A H8A . 0.93 ?
    C9A H9A1 . 0.93 ?
    C9A H9A2 . 0.93 ?
    C9B C8B . 1.311(15) ?
    C9B H9B1 . 0.93 ?
    C9B H9B2 . 0.93 ?
    C8B H8B . 0.93 ?
loop_
    _geom_angle_atom_site_label_1
    _geom_angle_atom_site_label_2
    _geom_angle_atom_site_label_3
    _geom_angle_site_symmetry_1
    _geom_angle_site_symmetry_3
    _geom_angle
    _geom_angle_publ_flag
    C01 Rh1 C01 2_666 . 180.0000(10) ?
    C01 Rh1 P2 2_666 . 92.99(17) ?
    C01 Rh1 P2 . . 87.01(17) ?
    C01 Rh1 P2 2_666 2_666 87.01(17) ?
    C01 Rh1 P2 . 2_666 92.99(17) ?
    P2 Rh1 P2 . 2_666 180.00(2) ?
    C01 Rh1 Cl1 2_666 2_666 175.46(17) ?
    C01 Rh1 Cl1 . 2_666 4.54(17) ?
    P2 Rh1 Cl1 . 2_666 85.54(3) ?
    P2 Rh1 Cl1 2_666 2_666 94.46(3) ?
    C01 Rh1 Cl1 2_666 . 4.54(17) ?
    C01 Rh1 Cl1 . . 175.46(17) ?
    P2 Rh1 Cl1 . . 94.46(3) ?
    P2 Rh1 Cl1 2_666 . 85.54(3) ?
    Cl1 Rh1 Cl1 2_666 . 180.00(6) ?
    O01 C01 Rh1 . . 176.7(5) ?
    C2 P2 C10 . . 103.30(8) ?
    C2 P2 C16 . . 105.19(8) ?
    C10 P2 C16 . . 102.16(8) ?
    C2 P2 Rh1 . . 110.70(6) ?
    C10 P2 Rh1 . . 116.84(6) ?
    C16 P2 Rh1 . . 117.12(6) ?
    C3 C2 C7 . . 118.24(19) ?
    C3 C2 P2 . . 123.22(15) ?
    C7 C2 P2 . . 118.52(16) ?
    C4 C3 C2 . . 120.8(2) ?
    C4 C3 H3 . . 119.6 ?
    C2 C3 H3 . . 119.6 ?
    C5 C4 C3 . . 121.7(2) ?
    C5 C4 H4 . . 119.2 ?
    C3 C4 H4 . . 119.2 ?
    C4 C5 C6 . . 117.4(2) ?
    C4 C5 C8B . . 140.7(5) ?
    C6 C5 C8B . . 101.4(5) ?
    C4 C5 C8A . . 113.1(3) ?
    C6 C5 C8A . . 129.4(3) ?
    C7 C6 C5 . . 121.6(2) ?
    C7 C6 H6 . . 119.2 ?
    C5 C6 H6 . . 119.2 ?
    C6 C7 C2 . . 120.3(2) ?
    C6 C7 H7 . . 119.9 ?
    C2 C7 H7 . . 119.9 ?
    C15 C10 C11 . . 118.91(17) ?
    C15 C10 P2 . . 118.66(14) ?
    C11 C10 P2 . . 122.43(15) ?
    C12 C11 C10 . . 120.20(19) ?
    C12 C11 H11 . . 119.9 ?
    C10 C11 H11 . . 119.9 ?
    C13 C12 C11 . . 120.2(2) ?
    C13 C12 H12 . . 119.9 ?
    C11 C12 H12 . . 119.9 ?
    C12 C13 C14 . . 120.06(19) ?
    C12 C13 H13 . . 120 ?
    C14 C13 H13 . . 120 ?
    C15 C14 C13 . . 119.9(2) ?
    C15 C14 H14 . . 120.1 ?
    C13 C14 H14 . . 120.1 ?
    C14 C15 C10 . . 120.72(19) ?
    C14 C15 H15 . . 119.6 ?
    C10 C15 H15 . . 119.6 ?
    C17 C16 C21 . . 119.13(17) ?
    C17 C16 P2 . . 120.51(15) ?
    C21 C16 P2 . . 120.36(14) ?
    C16 C17 C18 . . 120.31(19) ?
    C16 C17 H17 . . 119.8 ?
    C18 C17 H17 . . 119.8 ?
    C19 C18 C17 . . 120.11(19) ?
    C19 C18 H18 . . 119.9 ?
    C17 C18 H18 . . 119.9 ?
    C20 C19 C18 . . 119.90(18) ?
    C20 C19 H19 . . 120 ?
    C18 C19 H19 . . 120 ?
    C19 C20 C21 . . 120.27(19) ?
    C19 C20 H20 . . 119.9 ?
    C21 C20 H20 . . 119.9 ?
    C20 C21 C16 . . 120.26(18) ?
    C20 C21 H21 . . 119.9 ?
    C16 C21 H21 . . 119.9 ?
    C9A C8A C5 . . 122.6(5) ?
    C9A C8A H8A . . 118.7 ?
    C5 C8A H8A . . 118.7 ?
    C8A C9A H9A1 . . 120 ?
    C8A C9A H9A2 . . 120 ?
    H9A1 C9A H9A2 . . 120 ?
    C8B C9B H9B1 . . 120 ?
    C8B C9B H9B2 . . 120 ?
    H9B1 C9B H9B2 . . 120 ?
    C9B C8B C5 . . 114.4(8) ?
    C9B C8B H8B . . 122.8 ?
    C5 C8B H8B . . 122.8 ?
loop_
    _geom_torsion_atom_site_label_1
    _geom_torsion_atom_site_label_2
    _geom_torsion_atom_site_label_3
    _geom_torsion_atom_site_label_4
    _geom_torsion_site_symmetry_1
    _geom_torsion_site_symmetry_2
    _geom_torsion_site_symmetry_3
    _geom_torsion_site_symmetry_4
    _geom_torsion
    _geom_torsion_publ_flag
    C01 Rh1 P2 C2 2_666 . . . -126.99(17) ?
    C01 Rh1 P2 C2 . . . . 53.01(17) ?
    Cl1 Rh1 P2 C2 2_666 . . . 48.71(7) ?
    Cl1 Rh1 P2 C2 . . . . -131.29(7) ?
    C01 Rh1 P2 C10 2_666 . . . -9.16(17) ?
    C01 Rh1 P2 C10 . . . . 170.84(17) ?
    Cl1 Rh1 P2 C10 2_666 . . . 166.53(7) ?
    Cl1 Rh1 P2 C10 . . . . -13.47(7) ?
    C01 Rh1 P2 C16 2_666 . . . 112.47(17) ?
    C01 Rh1 P2 C16 . . . . -67.53(17) ?
    Cl1 Rh1 P2 C16 2_666 . . . -71.84(7) ?
    Cl1 Rh1 P2 C16 . . . . 108.16(7) ?
    C10 P2 C2 C3 . . . . 99.98(17) ?
    C16 P2 C2 C3 . . . . -6.79(18) ?
    Rh1 P2 C2 C3 . . . . -134.20(15) ?
    C10 P2 C2 C7 . . . . -78.41(16) ?
    C16 P2 C2 C7 . . . . 174.82(15) ?
    Rh1 P2 C2 C7 . . . . 47.41(16) ?
    C7 C2 C3 C4 . . . . 1.0(3) ?
    P2 C2 C3 C4 . . . . -177.38(16) ?
    C2 C3 C4 C5 . . . . 1.1(3) ?
    C3 C4 C5 C6 . . . . -1.9(3) ?
    C3 C4 C5 C8B . . . . 168.8(5) ?
    C3 C4 C5 C8A . . . . -180.0(2) ?
    C4 C5 C6 C7 . . . . 0.6(3) ?
    C8B C5 C6 C7 . . . . -173.4(3) ?
    C8A C5 C6 C7 . . . . 178.3(3) ?
    C5 C6 C7 C2 . . . . 1.5(3) ?
    C3 C2 C7 C6 . . . . -2.3(3) ?
    P2 C2 C7 C6 . . . . 176.19(15) ?
    C2 P2 C10 C15 . . . . -178.44(14) ?
    C16 P2 C10 C15 . . . . -69.39(16) ?
    Rh1 P2 C10 C15 . . . . 59.78(15) ?
    C2 P2 C10 C11 . . . . 1.31(17) ?
    C16 P2 C10 C11 . . . . 110.36(15) ?
    Rh1 P2 C10 C11 . . . . -120.47(14) ?
    C15 C10 C11 C12 . . . . -1.2(3) ?
    P2 C10 C11 C12 . . . . 179.06(15) ?
    C10 C11 C12 C13 . . . . 0.1(3) ?
    C11 C12 C13 C14 . . . . 1.0(3) ?
    C12 C13 C14 C15 . . . . -1.1(3) ?
    C13 C14 C15 C10 . . . . 0.1(3) ?
    C11 C10 C15 C14 . . . . 1.1(3) ?
    P2 C10 C15 C14 . . . . -179.15(15) ?
    C2 P2 C16 C17 . . . . -96.18(16) ?
    C10 P2 C16 C17 . . . . 156.22(16) ?
    Rh1 P2 C16 C17 . . . . 27.23(17) ?
    C2 P2 C16 C21 . . . . 83.97(16) ?
    C10 P2 C16 C21 . . . . -23.63(17) ?
    Rh1 P2 C16 C21 . . . . -152.63(13) ?
    C21 C16 C17 C18 . . . . -1.3(3) ?
    P2 C16 C17 C18 . . . . 178.86(16) ?
    C16 C17 C18 C19 . . . . 1.3(3) ?
    C17 C18 C19 C20 . . . . -0.3(3) ?
    C18 C19 C20 C21 . . . . -0.9(3) ?
    C19 C20 C21 C16 . . . . 0.9(3) ?
    C17 C16 C21 C20 . . . . 0.2(3) ?
    P2 C16 C21 C20 . . . . -179.99(15) ?
    C4 C5 C8A C9A . . . . -171.1(3) ?
    C6 C5 C8A C9A . . . . 11.1(5) ?
    C8B C5 C8A C9A . . . . -5.9(6) ?
    C4 C5 C8B C9B . . . . 6.1(10) ?
    C6 C5 C8B C9B . . . . 177.7(6) ?
    C8A C5 C8B C9B . . . . -15.6(5) ?
loop_
    _geom_hbond_atom_site_label_D
    _geom_hbond_atom_site_label_H
    _geom_hbond_atom_site_label_A
    _geom_hbond_site_symmetry_A
    _geom_hbond_distance_DH
    _geom_hbond_distance_HA
    _geom_hbond_distance_DA
    _geom_hbond_angle_DHA
    C9B H9B1 O01 2_755 0.93 2.54 3.205(11) 128.6
    C14 H14 Cl1 2_676 0.93 2.79 3.660(3) 156.6
_iucr_refine_instructions_details
;
TITL cu_12ho_Red_9_1_0m in P1
CELL  1.54184   9.9030   9.9310  10.4150   85.727   68.475   62.295
ZERR     1.00   0.0004   0.0004   0.0004    0.002    0.002    0.002
LATT   1
SFAC  C    H    O    P    CL   RH
UNIT  41   34   1    2    1    1
MERG   2
SIMU  0.040 0.080 1.700 C5 C8A
FMAP   2
PLAN   10
EQIV $1 2-X, -Y,-Z
EQIV $2 1-X,2-Y,1-Z
HTAB  C9B O01_$1
HTAB  C14 Cl1_$2
ACTA
BOND
BOND   $H
CONF
LIST   4
L.S.   8
WGHT    0.024200    0.571300
FVAR       0.25515   0.66780
RH1   6    0.500000    0.500000    0.500000    10.50000    0.01987    0.02210 =
         0.02175    0.00662   -0.00275   -0.01035
PART    1
CL1   5    0.348658    0.771713    0.550407    10.50000    0.02715    0.02690 =
         0.03446    0.00626    0.00016   -0.01406
PART    2
C01   1    0.614927    0.299867    0.474661    10.50000    0.03302
O01   3    0.693185    0.168008    0.451074    10.50000    0.03928
PART    0
P2    4    0.712860    0.501586    0.306808    11.00000    0.01900    0.02285 =
         0.01802    0.00582   -0.00468   -0.01070
C2    1    0.758851    0.378508    0.159173    11.00000    0.02922    0.02461 =
         0.02330    0.00983   -0.01069   -0.01733
C3    1    0.917732    0.274629    0.074549    11.00000    0.03334    0.03315 =
         0.02652    0.00243   -0.00648   -0.02027
AFIX  43
H3    2    1.006276    0.262930    0.094866    11.00000   -1.20000
AFIX   0
C4    1    0.946089    0.188039   -0.039960    11.00000    0.05174    0.04389 =
         0.02878   -0.00349   -0.00130   -0.03262
AFIX  43
H4    2    1.053563    0.117925   -0.094165    11.00000   -1.20000
AFIX   0
C5    1    0.818796    0.203307   -0.075501    11.00000    0.07663    0.04706 =
         0.02701    0.01177   -0.01708   -0.04870
C6    1    0.658953    0.306421    0.010788    11.00000    0.06899    0.04685 =
         0.04882    0.02802   -0.04268   -0.04503
AFIX  43
H6    2    0.570819    0.318289   -0.010287    11.00000   -1.20000
AFIX   0
C7    1    0.628410    0.391647    0.127269    11.00000    0.03630    0.03155 =
         0.04254    0.01349   -0.02155   -0.02082
AFIX  43
H7    2    0.520595    0.457785    0.184305    11.00000   -1.20000
AFIX   0
C10   1    0.676005    0.685060    0.238620    11.00000    0.01722    0.02302 =
         0.02454    0.00606   -0.00510   -0.01026
C11   1    0.682633    0.707179    0.103210    11.00000    0.02254    0.02731 =
         0.02482    0.00518   -0.00685   -0.01265
AFIX  43
H11   2    0.708144    0.626318    0.043582    11.00000   -1.20000
AFIX   0
C12   1    0.651190    0.849927    0.056895    11.00000    0.03154    0.03343 =
         0.03079    0.01463   -0.01144   -0.01538
AFIX  43
H12   2    0.655507    0.864214   -0.033520    11.00000   -1.20000
AFIX   0
C13   1    0.613720    0.970037    0.144502    11.00000    0.03591    0.02512 =
         0.04806    0.01329   -0.01192   -0.01510
AFIX  43
H13   2    0.591050    1.065683    0.113673    11.00000   -1.20000
AFIX   0
C14   1    0.609745    0.948516    0.278795    11.00000    0.03175    0.02635 =
         0.04050   -0.00089   -0.00611   -0.01455
AFIX  43
H14   2    0.586352    1.029183    0.337431    11.00000   -1.20000
AFIX   0
C15   1    0.640620    0.806963    0.325250    11.00000    0.02465    0.03017 =
         0.02488    0.00281   -0.00495   -0.01354
AFIX  43
H15   2    0.637723    0.793011    0.415336    11.00000   -1.20000
AFIX   0
C16   1    0.910444    0.437888    0.323891    11.00000    0.02293    0.02406 =
         0.01820   -0.00008   -0.00663   -0.00943
C17   1    0.955207    0.334712    0.416865    11.00000    0.03372    0.02967 =
         0.02977    0.00765   -0.01433   -0.01684
AFIX  43
H17   2    0.883510    0.299004    0.472114    11.00000   -1.20000
AFIX   0
C18   1    1.106584    0.284597    0.427722    11.00000    0.03733    0.03040 =
         0.03703    0.00860   -0.02296   -0.01334
AFIX  43
H18   2    1.136883    0.213871    0.488756    11.00000   -1.20000
AFIX   0
C19   1    1.212583    0.339848    0.347712    11.00000    0.02723    0.03530 =
         0.03146   -0.00235   -0.01417   -0.01092
AFIX  43
H19   2    1.313709    0.306532    0.355323    11.00000   -1.20000
AFIX   0
C20   1    1.167876    0.444154    0.256943    11.00000    0.02743    0.04181 =
         0.02656    0.00282   -0.00882   -0.01844
AFIX  43
H20   2    1.238363    0.482230    0.204234    11.00000   -1.20000
AFIX   0
C21   1    1.017945    0.492683    0.243829    11.00000    0.02712    0.03441 =
         0.02129    0.00559   -0.00959   -0.01494
AFIX  43
H21   2    0.989134    0.562003    0.181398    11.00000   -1.20000
AFIX   0
PART    1
C8A   1    0.876776    0.097894   -0.204037    21.00000    0.03176    0.02997 =
         0.02865    0.00095   -0.01009   -0.01225
AFIX  43
H8A   2    0.986450    0.023133   -0.240861    21.00000   -1.20000
AFIX   0
C9A   1    0.779399    0.107872   -0.264702    21.00000    0.04354    0.04516 =
         0.03813   -0.00730   -0.01484   -0.01523
AFIX  93
H9A1  2    0.669303    0.181853   -0.229504    21.00000   -1.20000
H9A2  2    0.819789    0.041034   -0.343326    21.00000   -1.20000
AFIX   0
PART    2
C9B   1    0.923442    0.062122   -0.290869   -21.00000    0.04565    0.04759 =
         0.03312   -0.00428   -0.01615   -0.01802
AFIX  93
H9B1  2    1.025898    0.029468   -0.286199   -21.00000   -1.20000
H9B2  2    0.916031    0.027255   -0.367208   -21.00000   -1.20000
AFIX   0
C8B   1    0.789479    0.157291   -0.189852   -21.00000    0.02313    0.02888 =
         0.03096   -0.00208   -0.01103   -0.00978
AFIX  43
H8B   2    0.684672    0.192796   -0.190339   -21.00000   -1.20000
HKLF    4
REM  cu_12ho_Red_9_1_0m in P1
REM R1 =  0.0235 for   2850 Fo > 4sig(Fo)  and  0.0237 for all   2877 data
REM    232 parameters refined using      6 restraints
END
WGHT      0.0242      0.5689
REM Highest difference peak  0.458,  deepest hole -0.267,  1-sigma level  0.061
Q1    1   0.7056  0.1731  0.4975  11.00000  0.05    0.46
Q2    1   0.4151  0.5350  0.4613  11.00000  0.05    0.42
Q3    1   0.8782  0.2313 -0.0712  11.00000  0.05    0.35
Q4    1   0.6820  0.1418  0.4111  11.00000  0.05    0.32
Q5    1   0.6390  0.4776  0.3854  11.00000  0.05    0.32
Q6    1   0.7533  0.2723 -0.0731  11.00000  0.05    0.32
Q7    1   0.6975  0.6003  0.2652  11.00000  0.05    0.30
Q8    1   0.6645  0.8987  0.0964  11.00000  0.05    0.30
Q9    1   1.2039  0.3584  0.2781  11.00000  0.05    0.28
Q10   1   0.8398  0.4629  0.3088  11.00000  0.05    0.28
;
