# Supplementary material for: trans-Carbonyl­chloridobis[diphen­yl(4-vinyl­phen­yl)phosphane-κP]rhodium(I)
Source: Acta Crystallogr Sect E Struct Rep Online. 2012 Apr 4;68(Pt 5):m545. doi: 10.1107/S1600536812013669 (PMC3344302; doi:10.1107/S1600536812013669)
Supplement: Supplementary file 2 [file e-68-0m545-Isup2.hkl]

#
# h,k,l, Fc-squared, Fo-squared, sigma(Fo-squared) and status flag
#
data_I
_shelx_title ' cu_12ho_Red_9_1_0m in P1'
_shelx_refln_list_code          4
_shelx_F_calc_maximum      122.32
_exptl_crystal_F_000       380.00
_reflns_d_resolution_high  0.8419
 
loop_
 _symmetry_equiv_pos_as_xyz
 'x, y, z'
 '-x, -y, -z'
 
_cell_length_a     9.9030
_cell_length_b     9.9310
_cell_length_c    10.4150
_cell_angle_alpha  85.727
_cell_angle_beta   68.475
_cell_angle_gamma  62.295
 
_shelx_F_squared_multiplier     1.000
 
loop_
 _refln_index_h
 _refln_index_k
 _refln_index_l
 _refln_F_squared_calc
 _refln_F_squared_meas
 _refln_F_squared_sigma
 _refln_observed_status
   1   0   0     1308.51     1502.39     89.55 o
   2   0   0       36.31       72.35      5.53 o
   3   0   0     1056.00     1211.60     44.39 o
   4   0   0       31.09       24.24      3.07 o
   5   0   0     1298.56     1288.44     35.46 o
   6   0   0      875.51      898.94     10.27 o
   7   0   0      806.75      800.05      9.19 o
   8   0   0      224.99      225.82      3.38 o
   9   0   0      225.82      229.99      3.64 o
  -9   1   0      198.43      179.46      4.28 o
  -8   1   0       83.56       96.21      2.08 o
  -7   1   0       56.35       59.46      2.08 o
  -6   1   0      838.32      819.73      8.64 o
  -5   1   0     1023.98      968.23      9.98 o
  -4   1   0     3280.61     3432.28     92.98 o
  -3   1   0      136.08      135.94     10.60 o
  -2   1   0     1133.75     1198.79     54.22 o
  -1   1   0        9.88       12.73      1.73 o
   0   1   0     7223.69     7825.92    330.40 o
   1   1   0     1266.12     1307.01     78.49 o
   2   1   0       14.32       13.04      1.03 o
   3   1   0     1823.47     1862.58     79.11 o
   4   1   0     2955.96     2977.44    161.21 o
   5   1   0     3421.93     3376.34     76.92 o
   6   1   0      209.11      200.53      3.18 o
   7   1   0       27.62       30.24      0.96 o
   8   1   0      169.49      165.72      2.65 o
   9   1   0      542.35      556.03      7.46 o
  10   1   0      445.96      428.09     14.44 o
  -8   2   0      276.98      241.77      3.58 o
  -7   2   0       28.89       34.19      1.29 o
  -6   2   0      277.54      285.89      3.53 o
  -5   2   0      419.76      379.74      4.08 o
  -4   2   0     2421.19     2460.74     66.25 o
  -3   2   0      370.97      358.03     15.90 o
  -2   2   0      116.29      112.20      4.47 o
  -1   2   0     1995.25     2103.37     62.39 o
   0   2   0      355.59      266.48     24.50 o
   1   2   0      933.89     1038.90     44.42 o
   2   2   0     7250.36     7887.43    249.67 o
   3   2   0     6816.25     6868.92    288.80 o
   4   2   0     2807.20     2677.15    120.12 o
   5   2   0      553.34      497.09     14.28 o
   6   2   0       17.40       24.45      2.44 o
   7   2   0      381.77      399.00      6.58 o
   8   2   0      539.17      547.77      6.89 o
   9   2   0     1672.30     1597.11     22.29 o
  10   2   0      965.03      920.60     17.54 o
  -7   3   0       93.32       80.40      2.74 o
  -6   3   0      244.43      266.26      3.73 o
  -5   3   0      559.97      573.68      6.63 o
  -4   3   0     1206.67     1167.77     12.10 o
  -3   3   0      480.14      497.67     33.18 o
  -2   3   0      826.17      839.28     37.25 o
  -1   3   0      764.31      783.68     34.48 o
   0   3   0     2370.04     2520.43    107.20 o
   1   3   0      716.92      810.92     35.25 o
   2   3   0       30.61       31.18      3.37 o
   3   3   0      418.24      454.01     15.14 o
   4   3   0     1996.97     1944.15    115.97 o
   5   3   0     2797.17     2758.16     72.42 o
   6   3   0     2367.80     2300.97     80.95 o
   7   3   0        5.20        5.34      1.56 o
   8   3   0      440.10      433.25      9.71 o
   9   3   0      513.51      508.35      9.04 o
  10   3   0       90.84      102.10      2.69 o
  -7   4   0       23.49       24.22      1.54 o
  -6   4   0      268.10      248.92      4.11 o
  -5   4   0      882.52      903.34     10.65 o
  -4   4   0      558.84      551.07      6.46 o
  -3   4   0       60.85       58.34      2.93 o
  -2   4   0      342.72      356.21     25.04 o
  -1   4   0      300.40      228.55     11.94 o
   0   4   0     3243.99     3238.06    137.72 o
   1   4   0     2691.71     2739.78    198.84 o
   2   4   0     1929.65     2146.21     91.40 o
   3   4   0       28.22       28.26      4.15 o
   4   4   0      364.53      317.15     12.37 o
   5   4   0     2034.68     2136.39     55.56 o
   6   4   0      978.62      947.11     20.58 o
   7   4   0       57.71       60.76      6.68 o
   8   4   0      428.59      437.48     12.28 o
   9   4   0      279.63      261.43     12.29 o
  -6   5   0      137.12      132.94      2.48 o
  -5   5   0     1070.52     1082.42     14.57 o
  -4   5   0     1065.10     1068.62     14.55 o
  -3   5   0      140.82      149.55      3.41 o
  -2   5   0      178.43      188.99      4.64 o
  -1   5   0      350.19      335.05     10.63 o
   0   5   0     2102.56     2151.55     92.81 o
   1   5   0      376.76      386.33     22.27 o
   2   5   0      505.58      494.18     22.70 o
   3   5   0      369.43      332.09     22.12 o
   4   5   0     1163.48     1121.76     68.51 o
   5   5   0     2178.19     2176.71     77.72 o
   6   5   0      564.70      567.88     10.13 o
   7   5   0        6.85        8.43      2.10 o
   8   5   0      840.82      880.79     22.22 o
   9   5   0      213.16      221.34     10.29 o
  -5   6   0      181.41      170.45      3.14 o
  -4   6   0      466.07      473.44      7.67 o
  -3   6   0       11.36        9.68      1.50 o
  -2   6   0       74.73       71.94      2.70 o
  -1   6   0     1145.27     1089.82     18.02 o
   0   6   0     2040.78     1941.19     58.81 o
   1   6   0      328.15      317.49     15.50 o
   2   6   0      182.71      197.69     15.36 o
   3   6   0      161.10      149.15     11.98 o
   4   6   0     2937.63     2938.12    177.10 o
   5   6   0     1249.82     1150.08     14.50 o
   6   6   0      748.38      756.82      9.20 o
   7   6   0       57.18       59.43      2.23 o
   8   6   0       69.02       73.47      2.76 o
   9   6   0      441.10      466.18     17.36 o
  -4   7   0      475.63      464.69      8.05 o
  -3   7   0       48.23       47.58      2.26 o
  -2   7   0      335.57      369.46      7.27 o
  -1   7   0     1304.83     1303.56     36.33 o
   0   7   0     1012.00      977.21     39.64 o
   1   7   0       86.62       87.00      3.53 o
   2   7   0       15.27       13.71      1.49 o
   3   7   0      220.12      209.56      3.84 o
   4   7   0     1293.97     1302.69     17.74 o
   5   7   0      902.03      857.79     10.80 o
   6   7   0      780.42      792.20     10.56 o
   7   7   0      341.41      356.05      5.10 o
   8   7   0      192.70      185.76      3.13 o
   9   7   0      407.80      410.73      6.73 o
  -3   8   0       17.64       17.82      2.61 o
  -2   8   0        7.95       10.43      1.58 o
  -1   8   0      188.33      195.80      5.29 o
   0   8   0      299.26      307.48      7.33 o
   1   8   0      684.48      703.27     12.53 o
   2   8   0      205.53      200.43      5.32 o
   3   8   0      544.58      536.03      9.78 o
   4   8   0     1187.36     1202.14     18.90 o
   5   8   0      267.77      271.58      4.57 o
   6   8   0       96.87       95.38      1.95 o
   7   8   0       44.34       48.82      1.59 o
   8   8   0      718.80      724.21     10.60 o
   9   8   0      501.17      497.01      9.05 o
  10   8   0      183.08      171.88      4.61 o
  -2   9   0       35.99       32.49      2.61 o
  -1   9   0      299.79      289.73      6.50 o
   0   9   0      580.70      605.45     12.44 o
   1   9   0      332.05      341.28      7.80 o
   2   9   0      157.88      167.88      4.76 o
   3   9   0        7.05        8.57      1.40 o
   4   9   0      448.77      443.70      9.75 o
   5   9   0      725.78      733.72     10.74 o
   6   9   0      161.27      168.46      3.33 o
   7   9   0       25.23       30.50      1.10 o
   8   9   0      546.81      542.72      8.67 o
   9   9   0      541.97      554.94     10.03 o
   0  10   0      488.17      462.61      9.40 o
   1  10   0      229.00      232.97      5.55 o
   2  10   0       16.91       19.88      1.80 o
   3  10   0        8.92        9.20      1.51 o
   4  10   0      556.73      543.26     11.81 o
   5  10   0      939.06      950.66     16.74 o
   6  10   0      326.23      318.54      6.88 o
   7  10   0        4.17        5.36      0.86 o
   8  10   0       90.35       92.59      2.86 o
   9  10   0      148.63      157.14      4.92 o
   2  11   0       26.52       22.31      1.95 o
   3  11   0       40.90       49.92      3.84 o
   4  11   0      492.06      485.29     10.07 o
   5  11   0      152.53      161.66      3.45 o
   6  11   0      215.31      210.39      4.80 o
   7  11   0       50.97       48.99      1.78 o
   8  11   0      205.62      201.99      7.22 o
  -7 -11   1       95.28       86.53      2.58 o
  -6 -11   1       31.78       29.77      1.49 o
  -5 -11   1      327.44      310.05      9.58 o
  -4 -11   1      705.77      709.04     14.09 o
  -3 -11   1       96.28      109.10      3.80 o
  -2 -11   1       61.88       54.38      3.84 o
  -8 -10   1      461.11      448.86      9.44 o
  -7 -10   1       62.94       69.18      2.07 o
  -6 -10   1       56.56       63.73      1.87 o
  -5 -10   1      261.65      268.74      4.88 o
  -4 -10   1      889.65      851.54     16.28 o
  -3 -10   1      320.73      323.23     10.20 o
  -2 -10   1       29.74       30.86      3.69 o
  -1 -10   1        9.30       10.13      1.49 o
   0 -10   1      138.74      128.47      3.51 o
  -9  -9   1      448.50      465.12      8.45 o
  -8  -9   1      576.60      571.04      9.06 o
  -7  -9   1      140.93      149.47      2.93 o
  -6  -9   1       53.23       56.25      2.00 o
  -5  -9   1      227.65      240.81      3.95 o
  -4  -9   1      435.89      439.07      8.18 o
  -3  -9   1     1492.47     1498.96     28.98 o
  -2  -9   1       72.48       70.81      3.06 o
  -1  -9   1       30.65       27.98      2.18 o
   0  -9   1      151.79      167.82      6.39 o
   1  -9   1      451.12      451.70     12.18 o
   2  -9   1      138.52      125.15      3.26 o
  -9  -8   1      513.23      518.89     10.34 o
  -8  -8   1      543.96      550.43      7.96 o
  -7  -8   1      237.72      239.97      4.09 o
  -6  -8   1      277.18      281.88      4.27 o
  -5  -8   1      165.43      165.62      4.18 o
  -4  -8   1      306.29      322.59      5.27 o
  -3  -8   1     1083.68     1070.52     16.29 o
  -2  -8   1      186.28      182.85      5.92 o
  -1  -8   1      214.50      214.30      4.86 o
   0  -8   1      496.52      524.44     11.17 o
   1  -8   1      748.82      725.23     14.72 o
   2  -8   1      192.64      192.16      5.02 o
   3  -8   1       24.81       22.53      1.49 o
  -9  -7   1      100.71       96.54      2.84 o
  -8  -7   1      374.01      373.15      6.21 o
  -7  -7   1      234.14      229.31      3.88 o
  -6  -7   1      478.98      506.96      6.45 o
  -5  -7   1     1050.35     1099.89     14.40 o
  -4  -7   1      914.06      881.24     12.25 o
  -3  -7   1     1060.82      982.62     16.91 o
  -2  -7   1       81.96       77.49      2.79 o
  -1  -7   1       67.92       72.18      2.43 o
   0  -7   1      583.00      568.35     10.00 o
   1  -7   1      628.70      620.80     12.89 o
   2  -7   1      500.35      513.02      8.50 o
   3  -7   1       15.55       15.23      1.50 o
   4  -7   1      239.71      245.75      4.97 o
  -9  -6   1     1158.65     1172.91     38.40 o
  -8  -6   1      547.04      528.85     19.35 o
  -7  -6   1       98.96       95.67      2.49 o
  -6  -6   1      112.05      119.33      2.05 o
  -5  -6   1      775.35      772.97      9.46 o
  -4  -6   1     1941.35     1948.74     30.41 o
  -3  -6   1     1469.42     1491.79     91.55 o
  -2  -6   1      652.12      680.00     43.78 o
  -1  -6   1       26.60       20.60      7.30 o
   0  -6   1      924.59      930.91     23.63 o
   1  -6   1      609.08      557.71      9.45 o
   2  -6   1     1037.09     1066.94     18.26 o
   3  -6   1      280.95      296.30      6.11 o
   4  -6   1       33.13       33.86      1.62 o
   5  -6   1      122.22      141.00      3.70 o
  -9  -5   1     1481.28     1531.73     49.31 o
  -8  -5   1     1110.97     1129.28     27.84 o
  -7  -5   1       10.45       11.62      1.58 o
  -6  -5   1       52.79       62.54      3.78 o
  -5  -5   1      378.41      364.65     15.21 o
  -4  -5   1     2823.54     2846.74     86.91 o
  -3  -5   1     3517.68     3334.72    200.14 o
  -2  -5   1     1041.41     1019.31     62.98 o
  -1  -5   1      123.19       88.25     15.44 o
   0  -5   1     1167.72     1122.75    119.73 o
   1  -5   1      214.32      154.74      9.34 o
   2  -5   1      588.19      576.91     12.29 o
   3  -5   1      310.58      321.88      6.21 o
   4  -5   1       53.67       55.47      3.28 o
   5  -5   1      555.50      552.71      7.97 o
   6  -5   1      662.38      696.59      9.47 o
  -9  -4   1      541.35      506.43     20.43 o
  -8  -4   1     1618.93     1641.43     39.49 o
  -7  -4   1      296.06      299.19      6.70 o
  -6  -4   1      612.51      582.49     11.83 o
  -5  -4   1      851.89      880.32     22.97 o
  -4  -4   1      116.05       78.66      3.21 o
  -3  -4   1      551.82      552.05     34.25 o
  -2  -4   1      170.75      167.27     12.13 o
  -1  -4   1     1254.87     1351.93     58.22 o
   0  -4   1     4151.89     4073.81    486.46 o
   1  -4   1     3573.14     3807.50    161.78 o
   2  -4   1      475.01      420.23     21.27 o
   3  -4   1       18.51       17.14      1.34 o
   4  -4   1       29.33       31.42      1.35 o
   5  -4   1      797.75      786.48      9.48 o
   6  -4   1      576.52      580.38      8.19 o
   7  -4   1      170.44      179.16      3.74 o
 -10  -3   1       63.84       62.98      4.15 o
  -9  -3   1      235.57      249.13      7.65 o
  -8  -3   1      299.32      304.63      6.04 o
  -7  -3   1      288.78      276.74      5.53 o
  -6  -3   1      321.07      325.59     12.44 o
  -5  -3   1     2241.28     2190.84     76.96 o
  -4  -3   1     1718.63     1627.20     84.40 o
  -3  -3   1     2033.64     2177.78    130.10 o
  -2  -3   1      820.74      877.33     59.52 o
  -1  -3   1     4807.43     5278.67    222.55 o
   0  -3   1     2042.00     2013.64    273.49 o
   1  -3   1     3879.91     3442.27    202.91 o
   2  -3   1     1036.52     1071.39     46.87 o
   3  -3   1       49.68       80.80      8.45 o
   4  -3   1      292.49      289.06      3.88 o
   5  -3   1      700.40      717.61      8.13 o
   6  -3   1     1031.47     1017.95     11.15 o
   7  -3   1      125.92      129.66      2.52 o
   8  -3   1       66.27       69.80      1.89 o
  -9  -2   1      684.09      692.69     10.01 o
  -8  -2   1      340.85      337.64      5.52 o
  -7  -2   1     1494.78     1515.81     19.73 o
  -6  -2   1        4.34        7.12      1.28 o
  -5  -2   1      436.18      446.98     17.36 o
  -3  -2   1     4212.04     4513.62    268.34 o
  -2  -2   1       99.99      111.40      4.12 o
  -1  -2   1      577.38      644.78     27.70 o
   0  -2   1    12629.85    14149.32    597.10 o
   1  -2   1     1514.47     1702.65     72.72 o
   2  -2   1     2527.41     2659.67    112.79 o
   3  -2   1      755.71      724.24     45.62 o
   4  -2   1      934.59      915.84     34.81 o
   5  -2   1      611.54      559.32      5.75 o
   6  -2   1      355.73      365.39      4.48 o
   7  -2   1       50.82       48.88      1.29 o
   8  -2   1       84.48       90.64      2.18 o
  -9  -1   1      780.74      704.87     10.15 o
  -8  -1   1      344.21      340.69      4.51 o
  -7  -1   1      757.04      784.10      8.98 o
  -6  -1   1       49.62       54.95      1.87 o
  -5  -1   1       44.21       38.25      3.84 o
  -3  -1   1     3848.96     4070.32    242.08 o
  -2  -1   1     9870.14    10677.25    635.46 o
  -1  -1   1      722.69      858.64     51.46 o
   0  -1   1     3092.80     3193.69    134.52 o
   1  -1   1     1839.02     1916.60     81.03 o
   2  -1   1       20.86       19.03      2.32 o
   3  -1   1      971.44     1010.55     61.90 o
   4  -1   1      555.71      526.28     20.40 o
   5  -1   1     2161.96     2052.61     30.63 o
   6  -1   1      832.59      804.91      8.10 o
   7  -1   1       73.11       79.22      1.68 o
   8  -1   1      212.17      198.43      3.11 o
   9  -1   1       87.40      104.08      2.84 o
  -9   0   1      276.64      281.88      6.30 o
  -8   0   1      408.80      392.99      5.82 o
  -7   0   1      404.19      413.26      5.14 o
  -6   0   1      189.23      185.02      2.55 o
  -5   0   1     1232.81     1166.01     18.91 o
  -4   0   1     4106.80     4139.02    149.59 o
  -3   0   1      641.45      608.50     43.39 o
  -2   0   1     1669.51     1970.73    117.81 o
  -1   0   1       74.25       90.84      3.94 o
   0   0   1     1038.37     1086.72    113.74 o
   1   0   1     7713.36     8518.97    508.73 o
   2   0   1    14961.67    14755.29    631.77 o
   3   0   1     2394.50     2425.37     63.67 o
   4   0   1       98.55      152.59      5.32 o
   5   0   1      967.59      922.79     34.53 o
   6   0   1      913.32      882.17      9.15 o
   7   0   1      137.18      142.40      2.20 o
   8   0   1      182.32      170.33      2.80 o
   9   0   1      134.53      128.65      2.33 o
  -8   1   1      149.58      163.48      2.40 o
  -7   1   1       73.56       74.48      2.41 o
  -6   1   1       49.26       49.05      2.37 o
  -5   1   1      625.99      576.86      6.41 o
  -4   1   1     2976.66     2999.22    108.72 o
  -3   1   1     1941.61     2135.70    128.72 o
  -2   1   1       52.81       51.89     10.14 o
  -1   1   1      622.79      745.00     32.10 o
   0   1   1     4070.16     4353.48    183.83 o
   1   1   1     4461.68     4375.27    530.01 o
   2   1   1     4197.64     4341.43    258.67 o
   3   1   1       33.36       51.58      3.14 o
   4   1   1      310.69      375.05     11.01 o
   5   1   1     1344.64     1336.04     34.29 o
   6   1   1     2660.07     2672.93     46.54 o
   7   1   1      527.31      529.82      6.71 o
   8   1   1      136.10      145.24      2.44 o
   9   1   1      176.13      171.00      2.68 o
  10   1   1      287.34      303.42      5.05 o
  -8   2   1      195.64      204.32      3.51 o
  -7   2   1       84.87       90.78      2.01 o
  -6   2   1      104.14      109.02      1.78 o
  -5   2   1      506.75      506.06      5.33 o
  -4   2   1     1624.10     1532.98     17.38 o
  -3   2   1      662.54      668.17     42.55 o
  -2   2   1     1906.70     1855.83    112.44 o
  -1   2   1     1694.98     1953.54     83.20 o
   0   2   1      495.65      677.39     29.49 o
   1   2   1     1238.59     1381.89     58.76 o
   2   2   1      724.45      656.16     52.61 o
   3   2   1      734.03      787.98     47.62 o
   4   2   1     3940.95     3989.31    107.22 o
   5   2   1     6369.07     6655.77    297.38 o
   6   2   1     2000.95     1942.55     54.31 o
   7   2   1       45.52       46.42      2.29 o
   8   2   1      325.52      316.85      4.26 o
   9   2   1       75.50       93.08      1.85 o
  10   2   1      780.47      731.22     11.35 o
  -7   3   1      201.16      204.02      3.18 o
  -6   3   1        6.63        8.27      0.94 o
  -5   3   1      308.10      307.19      3.92 o
  -4   3   1      731.91      720.00      8.75 o
  -3   3   1      299.08      271.00      7.98 o
  -2   3   1     1151.28     1255.33     43.43 o
  -1   3   1     2579.10     2740.25    116.71 o
   0   3   1     1427.45     1506.47     64.62 o
   1   3   1     4314.07     4930.18    208.16 o
   2   3   1        7.94       10.02      2.06 o
   3   3   1       22.53       19.09      1.87 o
   4   3   1       39.37       35.02      3.99 o
   5   3   1     3057.56     2944.21    112.67 o
   6   3   1     2151.57     2121.87     74.65 o
   7   3   1      115.12      113.26      2.85 o
   8   3   1      449.07      435.20      7.14 o
   9   3   1       21.86       16.81      1.89 o
  10   3   1      909.27      870.61     14.79 o
  -6   4   1       25.69       31.89      1.62 o
  -5   4   1      364.38      368.19      5.00 o
  -4   4   1      856.91      857.57     10.26 o
  -3   4   1      616.57      618.20      7.75 o
  -2   4   1       61.02       60.04      3.97 o
  -1   4   1      198.82      196.83     10.64 o
   0   4   1      963.64      964.31     42.47 o
   1   4   1     4348.08     4633.16    196.16 o
   2   4   1     1630.35     1692.83    112.74 o
   3   4   1       90.94       93.08      7.83 o
   4   4   1      289.07      293.22     17.05 o
   5   4   1      373.14      299.94      6.79 o
   6   4   1     2529.14     2653.71     81.41 o
   7   4   1      450.49      463.75     10.02 o
   8   4   1     1189.46     1210.90     19.92 o
   9   4   1       14.71       15.45      2.47 o
  10   4   1      134.75      133.35      3.30 o
  -6   5   1       16.88       18.73      1.24 o
  -5   5   1       53.34       64.57      1.76 o
  -4   5   1      964.02      975.07     12.82 o
  -3   5   1     1176.86     1174.44     17.82 o
  -2   5   1      123.96      123.37      3.21 o
  -1   5   1      217.41      224.03     13.75 o
   0   5   1      925.33      884.93     68.43 o
   1   5   1     1131.44     1179.67     51.81 o
   2   5   1     1589.61     1628.99     70.44 o
   3   5   1      249.38      250.07     17.51 o
   4   5   1     1213.14     1324.06     80.80 o
   5   5   1       96.76       73.87      4.17 o
   6   5   1      357.02      329.18      6.21 o
   7   5   1      640.20      648.67      8.97 o
   8   5   1      289.30      288.06      4.98 o
  -5   6   1      241.61      251.69      5.22 o
  -4   6   1     1022.53     1049.58     18.37 o
  -3   6   1      602.99      611.42      9.80 o
  -2   6   1        6.55        4.71      1.60 o
  -1   6   1       55.78       58.06      4.06 o
   0   6   1      421.39      412.59      7.27 o
   1   6   1     1821.43     1784.25     64.73 o
   2   6   1      369.83      346.53     24.12 o
   3   6   1       52.63       34.56      5.68 o
   4   6   1     1712.60     1770.89    108.14 o
   5   6   1     1118.18     1060.32     16.93 o
   6   6   1      957.90      909.00     11.84 o
   7   6   1      302.49      295.35      4.27 o
   8   6   1        4.61        3.82      0.90 o
   9   6   1      103.96      104.89      2.36 o
  -4   7   1      108.63      108.65      2.79 o
  -3   7   1        8.16        8.47      1.54 o
  -2   7   1        8.06        9.71      1.68 o
  -1   7   1      575.29      597.44     13.44 o
   0   7   1     1458.43     1451.55     27.81 o
   1   7   1     2566.00     2517.58     39.26 o
   2   7   1      497.37      494.80      9.90 o
   3   7   1      391.36      380.27      6.15 o
   4   7   1       44.03       43.08      1.42 o
   5   7   1      870.42      800.59     11.15 o
   6   7   1     1812.91     1788.84     23.05 o
   7   7   1      438.08      445.05      6.20 o
   8   7   1       11.00       12.19      1.20 o
   9   7   1      214.59      220.76      3.80 o
  10   7   1      325.86      314.89      7.83 o
  -3   8   1      272.63      257.75      9.68 o
  -2   8   1      162.05      164.44      4.26 o
  -1   8   1       69.45       66.28      7.44 o
   0   8   1      230.17      236.21      6.03 o
   1   8   1      571.19      573.94     12.03 o
   2   8   1      104.33      105.09      3.69 o
   3   8   1      173.11      185.30      5.16 o
   4   8   1      166.52      169.64      3.48 o
   5   8   1     1498.75     1523.83     21.36 o
   6   8   1      908.52      902.72     10.59 o
   7   8   1       82.62       87.23      1.95 o
   8   8   1       29.34       30.65      1.31 o
   9   8   1      272.60      270.23      4.63 o
  10   8   1      531.68      529.38     15.28 o
  -1   9   1        2.13        2.32      1.59 o
   0   9   1       15.49       13.16      1.74 o
   1   9   1     1142.25     1195.75     23.20 o
   2   9   1      656.82      695.17     12.36 o
   3   9   1      372.20      367.86     14.89 o
   4   9   1      336.05      334.25      6.53 o
   5   9   1      191.50      192.31      3.63 o
   6   9   1       96.03       96.26      2.72 o
   7   9   1        3.51        3.07      0.97 o
   8   9   1       83.35       89.64      2.17 o
   9   9   1      540.62      546.12      8.66 o
  10   9   1     1116.41     1124.93     19.51 o
   0  10   1       92.11       94.30      4.15 o
   1  10   1      271.18      276.38      6.26 o
   2  10   1      361.22      385.88      8.36 o
   3  10   1       20.83       19.63      2.38 o
   4  10   1      203.93      215.92      5.47 o
   5  10   1      332.81      321.39      6.27 o
   6  10   1      725.59      729.91      9.91 o
   7  10   1      296.65      308.35      5.05 o
   8  10   1       45.55       51.94      2.42 o
   9  10   1       61.38       58.56      2.12 o
   2  11   1      267.23      254.69      6.84 o
   3  11   1       14.10       11.29      2.23 o
   4  11   1      133.52      132.04      3.61 o
   5  11   1      225.73      220.00      5.14 o
   6  11   1      479.13      462.44      9.50 o
   7  11   1      158.37      158.23      3.21 o
   8  11   1       36.70       32.42      1.92 o
  -6 -11   2      189.03      173.26      4.92 o
  -5 -11   2        7.99        7.29      1.04 o
  -4 -11   2       41.87       41.68      2.05 o
  -3 -11   2      611.42      624.81     15.10 o
  -2 -11   2      283.86      303.06     11.21 o
  -8 -10   2      102.00      109.06      3.69 o
  -7 -10   2      108.02      117.92      2.81 o
  -6 -10   2      213.12      209.25      3.63 o
  -5 -10   2      272.77      250.44      6.01 o
  -4 -10   2      121.15      118.16      3.31 o
  -3 -10   2     1171.81     1192.46     23.48 o
  -2 -10   2      235.75      235.24      6.95 o
  -1 -10   2        7.50        5.43      1.61 o
   0 -10   2        2.63        2.41      1.89 o
  -8  -9   2      602.72      590.10      9.22 o
  -7  -9   2      320.07      335.68      5.96 o
  -6  -9   2      158.43      168.58      3.17 o
  -5  -9   2      131.72      140.95      2.97 o
  -4  -9   2       32.92       37.63      2.37 o
  -3  -9   2     1391.03     1403.76     33.54 o
  -2  -9   2      240.09      227.00      5.63 o
  -1  -9   2      224.70      224.46      4.93 o
   0  -9   2       74.64       84.44      3.31 o
   1  -9   2      221.53      226.67      5.47 o
   2  -9   2      456.84      447.92      9.10 o
  -9  -8   2      299.00      284.17      5.90 o
  -8  -8   2      681.56      685.18     10.81 o
  -7  -8   2     1213.92     1201.46     15.62 o
  -6  -8   2       22.21       23.88      1.39 o
  -5  -8   2       48.67       52.88      1.47 o
  -4  -8   2       84.33       96.36      2.21 o
  -3  -8   2     1309.48     1383.73     26.70 o
  -2  -8   2      546.94      499.26     10.79 o
  -1  -8   2      426.13      405.63      9.01 o
   0  -8   2      193.00      187.80      6.30 o
   1  -8   2      146.56      157.02      4.64 o
   2  -8   2      449.79      493.90     10.40 o
   3  -8   2      136.74      135.29      3.65 o
  -9  -7   2      242.93      239.90      5.16 o
  -8  -7   2      134.57      139.10      3.53 o
  -7  -7   2      819.57      806.32     11.37 o
  -6  -7   2      140.73      149.65      2.62 o
  -5  -7   2      192.12      190.97      3.24 o
  -4  -7   2     1049.81     1044.08     12.05 o
  -3  -7   2     1068.29     1082.47     15.10 o
  -2  -7   2      397.64      384.96      8.36 o
  -1  -7   2      172.79      172.55      5.08 o
   0  -7   2      367.89      381.81      7.15 o
   1  -7   2      320.27      314.49      7.42 o
   2  -7   2      741.12      750.78     13.19 o
   3  -7   2      489.50      506.31      9.19 o
   4  -7   2        7.29        5.38      3.00 o
  -9  -6   2      141.93      144.39      7.53 o
  -8  -6   2      829.93      814.86     27.80 o
  -7  -6   2      781.65      729.54     12.64 o
  -6  -6   2      255.19      280.92      5.04 o
  -5  -6   2      213.53      223.61      2.84 o
  -4  -6   2      558.02      548.68      7.23 o
  -3  -6   2      864.37      792.20     17.20 o
  -2  -6   2      863.01      790.88     24.55 o
  -1  -6   2       91.57       88.71      4.44 o
   0  -6   2      544.54      589.46      9.80 o
   1  -6   2      822.38      843.39     18.39 o
   2  -6   2      829.06      802.37     14.14 o
   3  -6   2      681.68      696.25     11.62 o
   4  -6   2        4.25        3.88      1.31 o
   5  -6   2      227.47      218.21      4.05 o
   6  -6   2      113.64      121.35      4.30 o
  -9  -5   2      170.32      172.96      8.29 o
  -8  -5   2     1805.26     1834.66     33.40 o
  -7  -5   2     1413.47     1393.51     25.79 o
  -6  -5   2       12.87       16.45      1.55 o
  -5  -5   2        8.80       14.03      0.81 o
  -4  -5   2       80.25       67.18      4.02 o
  -3  -5   2     2271.74     2481.30    149.46 o
  -2  -5   2     1780.33     1795.62    109.21 o
  -1  -5   2     2354.26     2402.35    145.62 o
   0  -5   2       89.91       80.74      6.91 o
   1  -5   2      664.31      661.94     30.68 o
   2  -5   2      935.46      888.40     14.31 o
   3  -5   2      413.68      390.51      7.28 o
   4  -5   2        4.96        7.80      1.19 o
   5  -5   2      511.34      542.61      8.68 o
   6  -5   2      279.41      266.21      4.17 o
  -9  -4   2       30.75       30.57      4.30 o
  -8  -4   2      254.71      260.06      6.23 o
  -7  -4   2     1877.27     1937.09     35.26 o
  -6  -4   2      521.68      530.01     10.62 o
  -5  -4   2      518.33      541.52     14.87 o
  -4  -4   2      440.39      394.29     11.02 o
  -3  -4   2     4656.92     4644.87    162.20 o
  -2  -4   2       23.03       32.10      4.61 o
  -1  -4   2       25.29       67.80     10.98 o
   0  -4   2      412.30      370.69     49.54 o
   1  -4   2     1520.79     1352.62     66.20 o
   2  -4   2     3326.37     3378.15    144.29 o
   3  -4   2      899.40      869.46     18.67 o
   4  -4   2       41.15       42.63      2.11 o
   5  -4   2      291.53      296.30      4.66 o
   6  -4   2      129.63      132.12      2.74 o
   7  -4   2      479.65      434.17      6.70 o
  -9  -3   2      163.46      152.17      6.22 o
  -8  -3   2       18.22       11.93      1.52 o
  -7  -3   2     1039.91     1027.95     16.80 o
  -6  -3   2      423.21      425.69      7.65 o
  -5  -3   2      680.54      717.15     20.78 o
  -4  -3   2     2020.08     1973.14     49.30 o
  -3  -3   2     2141.60     2230.93    133.48 o
  -2  -3   2     1333.55     1344.03     81.10 o
  -1  -3   2     1561.25     1746.56     75.19 o
   0  -3   2       30.45       31.71      3.36 o
   1  -3   2     9142.55    10464.05    440.75 o
   2  -3   2     3214.69     3044.24    129.68 o
   3  -3   2      790.18      750.66     48.08 o
   4  -3   2       23.96       32.50      1.40 o
   5  -3   2      171.19      168.56      3.49 o
   6  -3   2      333.95      340.70      4.32 o
   7  -3   2      451.98      449.46      5.80 o
   8  -3   2      360.72      324.14      5.61 o
  -9  -2   2      270.16      255.45      4.58 o
  -8  -2   2      316.40      316.79      5.04 o
  -7  -2   2      923.22      920.85     11.73 o
  -6  -2   2        4.18        5.90      0.80 o
  -5  -2   2       38.97       27.96      3.53 o
  -4  -2   2     3030.44     3135.99     85.88 o
  -3  -2   2     4469.50     4755.09    283.09 o
  -1  -2   2     2089.15     2243.80    135.94 o
   0  -2   2     3605.45     3629.68    201.83 o
   1  -2   2     1236.96     1148.44    160.52 o
   2  -2   2     1270.91     1239.08    110.06 o
   3  -2   2     1949.64     2049.92     87.81 o
   4  -2   2      361.39      370.33     15.46 o
   5  -2   2      930.80      892.81      9.71 o
   6  -2   2     1347.36     1303.60     14.09 o
   7  -2   2      229.23      256.68      3.62 o
   8  -2   2       31.56       29.67      1.23 o
   9  -2   2        8.10        6.45      1.16 o
  -9  -1   2      134.21      129.61      2.67 o
  -8  -1   2      573.91      555.91      7.41 o
  -7  -1   2     1451.99     1501.12     17.54 o
  -6  -1   2       42.35       48.38      1.94 o
  -5  -1   2       11.77       11.26      0.95 o
  -4  -1   2      108.86       82.95      5.53 o
  -3  -1   2     2410.39     2494.59     88.61 o
  -2  -1   2     4021.18     4318.10    153.18 o
  -1  -1   2     4634.75     4783.10    380.01 o
   0  -1   2     2662.09     2794.07    248.22 o
   1  -1   2       95.53       62.79      4.12 o
   2  -1   2      445.55      393.09     13.07 o
   3  -1   2      978.30      988.68     31.34 o
   4  -1   2       88.80       76.39      4.75 o
   5  -1   2     1167.05     1156.64     43.29 o
   6  -1   2     1523.33     1470.55     13.62 o
   7  -1   2      484.10      474.29      5.31 o
   8  -1   2       39.08       49.54      1.54 o
   9  -1   2        1.68        0.40      0.96 o
  -8   0   2      461.66      472.25      5.92 o
  -7   0   2      640.94      660.44      7.73 o
  -6   0   2      326.31      326.43      4.20 o
  -5   0   2      549.65      554.42      6.96 o
  -4   0   2      488.87      447.60     28.42 o
  -3   0   2      610.80      617.02     38.40 o
  -2   0   2     2928.77     3309.53    197.53 o
  -1   0   2     1988.37     2268.90     95.80 o
   0   0   2      357.63      299.53     13.36 o
   1   0   2     1970.70     2147.61     90.86 o
   2   0   2     3258.66     3128.62    132.24 o
   3   0   2      505.22      508.57     19.26 o
   4   0   2       29.18       42.05      3.28 o
   5   0   2     1167.99     1194.50     40.86 o
   6   0   2     1321.64     1232.68     13.08 o
   7   0   2     1742.48     1741.46     17.66 o
   8   0   2       35.95       39.57      1.21 o
   9   0   2       69.15       77.08      3.29 o
  10   0   2       70.86       66.94      3.92 o
  -8   1   2      742.10      674.59      8.51 o
  -7   1   2      261.95      281.94      3.76 o
  -6   1   2       45.24       46.96      1.36 o
  -5   1   2       88.53       82.38      1.51 o
  -4   1   2     1295.28     1283.36     20.28 o
  -3   1   2     1168.80     1075.37     66.05 o
  -2   1   2     1249.05     1281.36     77.72 o
  -1   1   2     1143.94     1126.00     48.17 o
   0   1   2      835.27     1022.42     43.88 o
   1   1   2     9282.89    10318.62    435.65 o
   2   1   2     9090.26     9755.65    411.86 o
   3   1   2     5166.45     5305.16    166.55 o
   4   1   2      229.57      307.68     16.74 o
   5   1   2       49.21       40.71      3.61 o
   6   1   2       40.25       32.84      1.26 o
   7   1   2     1767.50     1772.15     19.12 o
   8   1   2      527.43      541.33      6.77 o
   9   1   2      131.47      122.42      2.31 o
  10   1   2      246.78      250.54      3.91 o
  -7   2   2      244.39      236.37      3.42 o
  -6   2   2       17.07       27.44      1.12 o
  -5   2   2       54.96       60.46      1.45 o
  -4   2   2     1058.25     1036.06     10.06 o
  -3   2   2     2664.44     2765.16    167.12 o
  -2   2   2     1657.35     1629.88     99.23 o
  -1   2   2     1122.25     1110.64     48.01 o
   0   2   2     1925.71     2240.12     95.15 o
   1   2   2     8512.57     7799.58    328.18 o
   2   2   2      163.91      121.25      6.41 o
   3   2   2     1975.75     2059.90    104.99 o
   4   2   2      500.18      496.57     23.35 o
   5   2   2      519.99      409.32     16.02 o
   6   2   2     2132.60     2075.75     60.83 o
   7   2   2      940.27      920.84     10.75 o
   8   2   2      593.97      631.66      8.44 o
   9   2   2        3.78        6.62      0.78 o
  10   2   2       15.21       22.84      1.15 o
  -7   3   2      487.36      439.41      7.64 o
  -6   3   2      226.47      216.52      3.33 o
  -5   3   2       96.57      113.81      2.06 o
  -4   3   2      158.46      162.52      2.57 o
  -3   3   2      975.01      916.52      9.36 o
  -2   3   2      227.30      173.57     13.82 o
  -1   3   2      603.43      564.14     36.86 o
   0   3   2      899.45      896.76     45.62 o
   1   3   2     8171.86     8118.86    502.44 o
   2   3   2      724.41      694.72     30.41 o
   3   3   2      158.82      150.30      5.19 o
   4   3   2      594.68      648.20     39.94 o
   5   3   2      248.67      216.89     14.44 o
   6   3   2     2082.11     1869.50     65.74 o
   7   3   2     1194.14     1160.54     14.76 o
   8   3   2       49.49       43.43      1.15 o
   9   3   2        2.08        3.61      0.70 o
  10   3   2      118.47      110.63      3.53 o
  11   3   2      876.62      830.70     15.77 o
  -6   4   2      152.29      129.11      2.50 o
  -5   4   2      121.97      130.67      2.40 o
  -4   4   2      132.58      146.13      2.45 o
  -3   4   2     1757.59     1706.75     19.81 o
  -2   4   2      372.69      371.13      6.07 o
  -1   4   2      164.66      169.27     13.82 o
   0   4   2      747.22      700.45     31.61 o
   1   4   2     3421.62     3440.00    190.39 o
   2   4   2      641.91      622.75     27.97 o
   3   4   2      249.78      219.52     10.86 o
   4   4   2      274.52      281.67     10.28 o
   5   4   2      391.56      407.78     10.67 o
   6   4   2      608.61      549.65     14.88 o
   7   4   2     2104.82     2050.89     30.96 o
   8   4   2      426.94      417.49      5.70 o
   9   4   2      106.42      100.69      2.13 o
  10   4   2      231.61      220.87      5.32 o
  11   4   2      366.40      363.27      8.91 o
  -5   5   2       45.67       44.05      2.68 o
  -4   5   2       92.13       91.10      2.24 o
  -3   5   2     1113.01     1114.59     13.95 o
  -2   5   2      369.02      363.02      6.80 o
  -1   5   2      164.60      173.56      4.43 o
   0   5   2       94.10       84.58      6.30 o
   1   5   2      986.91      962.49    103.99 o
   2   5   2     3683.93     3755.87    327.40 o
   3   5   2      678.84      689.98     43.78 o
   4   5   2     1098.37     1221.76     75.11 o
   5   5   2      267.75      264.35     18.28 o
   6   5   2      247.99      231.32      3.80 o
   7   5   2      549.13      508.86      6.09 o
   8   5   2        5.77        6.87      1.04 o
   9   5   2      536.33      555.26      8.61 o
  10   5   2      414.47      414.66      7.47 o
  11   5   2      399.46      393.07      9.52 o
  -4   6   2      227.00      235.18      5.24 o
  -3   6   2     1085.28     1113.44     18.51 o
  -2   6   2      840.86      849.51     17.13 o
  -1   6   2      161.96      177.95      4.95 o
   0   6   2       59.68       59.33      2.89 o
   1   6   2      373.44      341.48     15.24 o
   2   6   2     1278.13     1232.04     34.61 o
   3   6   2      972.92     1036.67     65.13 o
   4   6   2       49.26       44.70      6.30 o
   5   6   2      624.96      598.32      9.93 o
   6   6   2     1225.79     1166.19     13.74 o
   7   6   2     1220.56     1211.13     15.73 o
   8   6   2       36.91       40.65      1.29 o
   9   6   2      263.96      278.09      4.65 o
  10   6   2      212.00      232.61      5.38 o
  11   6   2      330.88      346.07      8.45 o
  -3   7   2      346.74      339.60      6.26 o
  -2   7   2      146.93      151.17      4.28 o
  -1   7   2       17.29       14.58      1.62 o
   0   7   2       21.84       22.42      1.76 o
   1   7   2     2157.95     2125.23     36.57 o
   2   7   2     1508.59     1484.21     27.33 o
   3   7   2     1612.27     1625.01     30.01 o
   4   7   2       16.91       24.22      1.28 o
   5   7   2       78.86       80.04      2.02 o
   6   7   2      986.25      968.00     10.98 o
   7   7   2     1138.21     1159.75     13.84 o
   8   7   2       37.41       39.12      2.18 o
   9   7   2       94.24       95.11      2.19 o
  10   7   2       38.63       39.89      1.61 o
  11   7   2      258.28      260.82      6.60 o
  -2   8   2      103.59      102.45      5.53 o
  -1   8   2      217.50      228.28      7.50 o
   0   8   2       73.37       76.52      4.99 o
   1   8   2      887.43      928.86     23.35 o
   2   8   2      779.79      795.48     13.99 o
   3   8   2       97.77      107.58      3.72 o
   4   8   2       24.58       21.95      3.46 o
   5   8   2      219.08      212.15      3.87 o
   6   8   2      996.78      993.17     13.23 o
   7   8   2     1120.68     1155.41     13.12 o
   8   8   2      215.23      220.26      3.88 o
   9   8   2       43.20       46.73      2.49 o
  10   8   2      125.66      119.95      3.69 o
  -1   9   2       41.71       36.13      1.78 o
   0   9   2       78.77       80.57      3.06 o
   1   9   2        4.52        3.68      1.64 o
   2   9   2      295.63      305.03     10.54 o
   3   9   2      330.79      335.98      7.74 o
   4   9   2      426.77      447.52      9.65 o
   5   9   2     1026.38     1012.93     20.26 o
   6   9   2      675.46      674.14      9.38 o
   7   9   2      192.34      200.47      3.79 o
   8   9   2       66.87       67.66      1.82 o
   9   9   2        2.94        3.92      0.85 o
  10   9   2      258.18      255.97      4.98 o
   1  10   2      132.21      132.02      3.71 o
   2  10   2      203.38      196.51      4.93 o
   3  10   2      177.05      170.04      4.54 o
   4  10   2       24.79       23.82      1.78 o
   5  10   2       97.40      102.83      3.42 o
   6  10   2      206.61      211.60      4.15 o
   7  10   2      809.02      829.37     10.85 o
   8  10   2       24.09       25.17      1.55 o
   9  10   2       92.20       93.95      3.00 o
   3  11   2      158.14      159.22      5.61 o
   4  11   2        2.21        0.15      2.15 o
   5  11   2       53.87       51.87      2.91 o
   6  11   2      314.50      310.55      5.76 o
   7  11   2      756.10      745.34     14.52 o
   8  11   2      331.94      313.88      5.96 o
  -4 -11   3        4.95        5.07      1.54 o
  -7 -10   3      341.49      356.41      8.29 o
  -6 -10   3       73.79       77.82      2.27 o
  -5 -10   3      102.23      105.10      2.41 o
  -4 -10   3       23.21       23.60      2.08 o
  -3 -10   3      635.15      611.07     12.52 o
  -2 -10   3      488.28      488.67     10.28 o
  -1 -10   3      321.72      315.94      6.72 o
   0 -10   3       59.59       55.99      2.16 o
  -8  -9   3      123.71      129.64      2.82 o
  -7  -9   3      774.41      744.73     11.61 o
  -6  -9   3      240.66      244.43      4.66 o
  -5  -9   3       78.47       87.28      2.54 o
  -4  -9   3      164.20      170.20      3.45 o
  -3  -9   3      623.84      628.31     11.59 o
  -2  -9   3      346.83      355.96      6.83 o
  -1  -9   3      334.92      347.20      7.76 o
   0  -9   3       97.44      100.57      3.46 o
   1  -9   3        5.79        5.09      1.44 o
   2  -9   3      287.02      273.83      5.97 o
  -8  -8   3      243.03      256.90      4.45 o
  -7  -8   3     1392.82     1390.58     19.15 o
  -6  -8   3     1155.18     1177.16     19.53 o
  -5  -8   3      104.09      100.98      2.29 o
  -4  -8   3       31.47       36.77      1.40 o
  -3  -8   3       41.99       52.56      2.38 o
  -2  -8   3      568.01      599.32     12.31 o
  -1  -8   3      609.03      590.70     12.37 o
   0  -8   3      512.10      490.91      9.18 o
   1  -8   3      238.15      234.09      8.40 o
   2  -8   3      339.29      366.97      7.02 o
   3  -8   3      197.16      195.48      4.06 o
  -9  -7   3       48.46       46.70      3.84 o
  -8  -7   3       86.82       88.19      3.07 o
  -7  -7   3      836.51      826.43     11.62 o
  -6  -7   3      749.82      788.35     11.21 o
  -5  -7   3      390.36      394.60      5.47 o
  -4  -7   3      521.28      521.81      6.39 o
  -3  -7   3      100.13      109.75      2.55 o
  -2  -7   3     1091.43     1068.03     18.17 o
  -1  -7   3      625.40      627.71     12.32 o
   0  -7   3       45.05       44.68      2.44 o
   1  -7   3      166.99      180.88      5.08 o
   2  -7   3      539.45      560.63     10.94 o
   3  -7   3      701.91      735.89     12.84 o
   4  -7   3       81.49       83.14      2.75 o
   5  -7   3      102.09      102.15      3.42 o
  -9  -6   3       21.60       15.36      2.92 o
  -8  -6   3       47.40       48.89      5.53 o
  -7  -6   3      543.70      533.31     12.73 o
  -6  -6   3      352.42      343.19      6.49 o
  -5  -6   3      342.35      350.85      4.64 o
  -4  -6   3      683.22      706.12      8.30 o
  -3  -6   3     1917.14     1955.30     19.57 o
  -2  -6   3     1280.77     1200.44     14.34 o
  -1  -6   3       80.93       62.24      2.43 o
   0  -6   3       12.11       12.41      1.20 o
   1  -6   3       44.65       43.95      2.45 o
   2  -6   3     1260.42     1272.45     20.49 o
   3  -6   3     1371.92     1380.59     19.83 o
   4  -6   3      175.28      178.52      4.25 o
   5  -6   3      175.70      187.56      4.22 o
   6  -6   3        2.99        2.74      0.99 o
  -9  -5   3       86.87       90.78      5.38 o
  -8  -5   3      316.45      329.23     14.13 o
  -7  -5   3     1075.37     1089.38     20.55 o
  -6  -5   3      966.92      925.27     12.74 o
  -5  -5   3       60.23       63.20      1.64 o
  -4  -5   3        4.88        7.95      0.74 o
  -3  -5   3      658.98      678.77     13.22 o
  -2  -5   3     6154.73     5367.35    321.34 o
  -1  -5   3      270.42      248.22     17.97 o
   0  -5   3      112.40       80.66      7.37 o
   1  -5   3      483.28      486.25     15.63 o
   2  -5   3      616.76      590.61     14.01 o
   3  -5   3      894.43      909.62     14.76 o
   4  -5   3       74.70       70.02      2.55 o
   5  -5   3      453.13      428.99      6.87 o
   6  -5   3       35.35       43.18      1.78 o
   7  -5   3      312.35      293.49      7.54 o
  -9  -4   3       30.00       23.65      2.46 o
  -8  -4   3      326.52      322.95      7.17 o
  -7  -4   3      912.38      902.10     17.28 o
  -6  -4   3     1364.75     1384.65     25.60 o
  -5  -4   3       50.25       51.99      1.66 o
  -4  -4   3      170.95      178.28      6.02 o
  -3  -4   3      202.48      169.67     10.44 o
  -2  -4   3     3830.99     3739.26    115.89 o
  -1  -4   3     5387.73     5749.36    343.61 o
   0  -4   3      150.88      229.66     11.84 o
   1  -4   3      643.85      659.93     30.09 o
   2  -4   3      223.36      186.59     10.64 o
   3  -4   3      880.61      837.94     13.91 o
   4  -4   3      475.72      464.08      9.57 o
   5  -4   3      214.75      220.41      4.19 o
   6  -4   3      327.75      317.89      5.07 o
   7  -4   3      410.29      434.00      6.19 o
  -9  -3   3       17.49       12.60      2.00 o
  -8  -3   3       23.13       25.61      1.26 o
  -7  -3   3      424.64      416.47      7.71 o
  -6  -3   3      789.21      794.82     12.05 o
  -5  -3   3      480.03      482.35      8.21 o
  -4  -3   3     1052.55     1076.38     49.00 o
  -3  -3   3     1962.27     1881.42     58.01 o
  -2  -3   3      818.68      837.29     51.30 o
  -1  -3   3     1518.24     1670.74    101.07 o
   0  -3   3       13.08       11.26      3.00 o
   1  -3   3      769.90      852.91     37.63 o
   2  -3   3     1624.37     1471.83     80.95 o
   3  -3   3     2574.17     2664.53     83.13 o
   4  -3   3      995.90      948.22     12.35 o
   5  -3   3       41.46       41.29      1.26 o
   6  -3   3      170.31      162.66      2.58 o
   7  -3   3      413.05      404.83      5.02 o
   8  -3   3      430.80      456.55      8.08 o
  -8  -2   3      301.66      304.97      4.31 o
  -7  -2   3      830.47      815.84      9.19 o
  -6  -2   3      443.76      444.71      6.06 o
  -5  -2   3      260.28      276.24      4.63 o
  -4  -2   3      176.82      186.47      8.60 o
  -3  -2   3      315.38      272.99     10.89 o
  -2  -2   3     6139.80     6169.50    219.93 o
  -1  -2   3     1434.84     1365.38     82.33 o
   0  -2   3      938.80      999.48     43.23 o
   1  -2   3      382.86      418.33     11.29 o
   2  -2   3     1501.60     1504.42     47.36 o
   3  -2   3     1701.72     1627.24     63.18 o
   4  -2   3      590.78      537.52     21.24 o
   5  -2   3       27.86       33.85      1.58 o
   6  -2   3      541.78      561.88      6.56 o
   7  -2   3     1173.50     1147.59     13.08 o
   8  -2   3      440.93      454.12      6.37 o
   9  -2   3       81.36       80.30      1.97 o
  -8  -1   3      802.80      733.48      9.47 o
  -7  -1   3      814.45      821.34      9.88 o
  -6  -1   3      594.79      615.02      7.16 o
  -5  -1   3       41.91       41.95      1.03 o
  -4  -1   3       88.31      118.43      6.76 o
  -3  -1   3       17.33       10.66      1.66 o
  -2  -1   3     5892.54     6410.62    381.70 o
  -1  -1   3     4147.63     4226.66    127.23 o
   0  -1   3     2969.72     2994.25     91.55 o
   1  -1   3       31.28       34.41      4.45 o
   2  -1   3      722.86      710.87     22.80 o
   3  -1   3     1748.47     1798.26     76.42 o
   4  -1   3      357.44      321.65     13.32 o
   5  -1   3      419.93      431.10     17.59 o
   6  -1   3      301.97      278.97      3.21 o
   7  -1   3     1754.54     1736.62     18.58 o
   8  -1   3      253.51      247.65      3.96 o
   9  -1   3       12.09       14.97      1.24 o
  -8   0   3      209.86      198.71      3.47 o
  -7   0   3      252.07      246.19      3.49 o
  -6   0   3     1212.18     1249.60     14.78 o
  -5   0   3      327.06      335.17      4.23 o
  -4   0   3      570.49      590.92      7.25 o
  -3   0   3      540.00      512.73     32.41 o
  -2   0   3     1057.42     1050.64     64.05 o
  -1   0   3      558.93      560.39     24.49 o
   0   0   3      248.82      240.82     11.19 o
   1   0   3     4840.05     5151.99    217.17 o
   2   0   3     3349.87     3091.19    326.33 o
   3   0   3     3415.36     3437.95    133.74 o
   4   0   3      149.39      157.54      7.34 o
   5   0   3       20.20       13.92      2.54 o
   6   0   3      105.16       92.71      1.57 o
   7   0   3      937.02      892.49      9.29 o
   8   0   3     1028.11     1090.34     12.13 o
   9   0   3      241.33      217.26      3.27 o
  10   0   3       20.17       23.18      1.22 o
  -7   1   3      293.13      277.38      3.85 o
  -6   1   3     1322.41     1375.35     16.33 o
  -5   1   3      118.73      126.73      2.29 o
  -4   1   3      257.45      239.67      3.09 o
  -3   1   3     1267.09     1407.46     86.17 o
  -2   1   3     1206.45     1086.89     66.66 o
  -1   1   3      707.38      675.01     29.60 o
   0   1   3      192.77      241.73     11.51 o
   1   1   3     3247.17     3538.78    149.45 o
   2   1   3     3957.50     3927.95    165.80 o
   3   1   3     3604.14     3599.48    121.12 o
   4   1   3     3552.61     3809.98    137.80 o
   5   1   3      101.22      122.22      6.45 o
   6   1   3       66.43       55.15      3.87 o
   7   1   3      589.73      567.40      6.73 o
   8   1   3      434.50      450.46      6.00 o
   9   1   3      665.87      647.89      9.36 o
  10   1   3       18.38       19.65      1.17 o
  -7   2   3      334.47      320.82      5.80 o
  -6   2   3      575.68      590.45      8.01 o
  -5   2   3       15.35       13.66      0.84 o
  -4   2   3        7.81       10.98      1.24 o
  -3   2   3     1814.73     1753.70     18.78 o
  -2   2   3     3657.54     3524.42    212.13 o
  -1   2   3     1935.32     1810.21    109.83 o
   0   2   3      107.61      109.24      6.41 o
   1   2   3     1000.44     1065.56     78.95 o
   2   2   3       26.20       40.99      2.97 o
   3   2   3     1892.98     1928.61     81.95 o
   4   2   3     5070.90     5655.81    337.31 o
   5   2   3      549.85      518.62     21.12 o
   6   2   3      238.30      213.64      9.69 o
   7   2   3      600.66      583.56      6.84 o
   8   2   3      358.10      368.93      5.16 o
   9   2   3      191.34      197.30      3.42 o
  10   2   3       34.89       31.14      1.15 o
  11   2   3      269.53      279.21      6.09 o
  -6   3   3      436.36      415.11      6.26 o
  -5   3   3      274.47      280.82      4.20 o
  -4   3   3       29.95       39.89      1.56 o
  -3   3   3     1192.63     1203.92     13.99 o
  -2   3   3     1055.82     1051.61     23.35 o
  -1   3   3      233.20      203.22     15.36 o
   0   3   3      259.79      255.23     12.76 o
   1   3   3      730.05      788.04     34.70 o
   2   3   3     2689.83     2731.08    116.11 o
   3   3   3     1473.49     1544.30     44.16 o
   4   3   3     1131.12     1142.19     69.74 o
   5   3   3      178.64      168.66     12.29 o
   6   3   3     1380.39     1338.97     49.61 o
   7   3   3     1218.76     1150.30     12.68 o
   8   3   3      506.23      533.47      6.69 o
   9   3   3       46.28       51.34      1.94 o
  10   3   3        8.46       10.51      1.20 o
  11   3   3      137.25      147.94      2.79 o
  -6   4   3      376.40      350.45      8.02 o
  -5   4   3      199.74      191.46      3.28 o
  -4   4   3       81.61       82.29      1.90 o
  -3   4   3      518.27      544.80      7.09 o
  -2   4   3      454.33      434.47      8.69 o
  -1   4   3      158.61      148.54      6.50 o
   0   4   3     1557.80     1682.79     73.10 o
   1   4   3       67.44       80.03      5.81 o
   2   4   3     6470.40     6785.64    855.72 o
   3   4   3     2284.34     2375.77    101.45 o
   4   4   3        7.56       17.09      2.15 o
   5   4   3      218.66      243.72      9.19 o
   6   4   3      452.54      463.79     12.52 o
   7   4   3     2691.49     2604.96     29.58 o
   8   4   3      743.26      748.28      9.64 o
   9   4   3      306.87      314.83      4.83 o
  10   4   3       35.57       35.66      1.60 o
  11   4   3       47.93       46.41      1.39 o
  -5   5   3       45.30       42.98      1.82 o
  -4   5   3      111.99      106.14      2.73 o
  -3   5   3      463.05      482.41      8.74 o
  -2   5   3     1345.68     1385.25     23.33 o
  -1   5   3      489.18      499.63     10.09 o
   0   5   3       80.18       89.32      3.76 o
   1   5   3       49.38       64.68      5.54 o
   2   5   3      747.41      756.53     34.21 o
   3   5   3     3198.75     3324.50    141.69 o
   4   5   3     1082.31     1001.95     62.36 o
   5   5   3      412.59      477.55     31.18 o
   6   5   3      431.34      436.08      6.35 o
   7   5   3     1063.78     1049.07     12.53 o
   8   5   3       48.88       53.53      1.40 o
   9   5   3      318.17      333.23      5.58 o
  10   5   3       68.47       70.26      1.72 o
  11   5   3      262.28      251.18      4.76 o
  -4   6   3        8.85        9.68      1.28 o
  -3   6   3      132.10      144.00      3.96 o
  -2   6   3      893.77      899.60     15.58 o
  -1   6   3     1387.95     1458.07     28.49 o
   0   6   3       38.94       38.87      1.97 o
   1   6   3       34.25       36.46      1.87 o
   2   6   3      665.33      656.56     14.65 o
   3   6   3     1070.25     1004.22     42.39 o
   4   6   3      674.83      685.44     21.72 o
   5   6   3      362.67      371.49      8.35 o
   6   6   3      512.49      495.51      5.91 o
   7   6   3      695.39      673.24      8.26 o
   8   6   3       56.07       54.31      1.51 o
   9   6   3      212.46      233.73      4.15 o
  10   6   3       44.82       43.78      1.38 o
  11   6   3      439.30      428.91      7.75 o
  -3   7   3      253.62      245.75      5.27 o
  -2   7   3      529.83      530.53     13.83 o
  -1   7   3      374.65      374.28      8.41 o
   0   7   3      183.64      181.29      4.37 o
   1   7   3        6.20        3.80      3.02 o
   2   7   3      592.17      581.30     10.18 o
   3   7   3      988.43      955.67     22.02 o
   4   7   3      121.81      112.33      4.40 o
   5   7   3      234.21      242.15      3.76 o
   6   7   3      445.53      452.59      6.32 o
   7   7   3     1081.04     1075.13     12.30 o
   8   7   3      875.39      895.15     11.89 o
   9   7   3       81.21       80.60      2.12 o
  10   7   3       54.84       55.15      1.58 o
  11   7   3      101.27      100.35      2.27 o
  -2   8   3      320.66      294.92     10.91 o
  -1   8   3       11.75       10.28      1.51 o
   0   8   3      210.96      230.05      7.25 o
   1   8   3      172.23      172.28      4.93 o
   2   8   3      832.05      876.72     17.53 o
   3   8   3     1314.71     1336.58     26.17 o
   4   8   3       40.07       35.17      2.18 o
   5   8   3        4.65        6.22      1.06 o
   6   8   3        5.13        4.64      1.01 o
   7   8   3      980.74      999.13     12.18 o
   8   8   3     1097.63     1107.42     13.68 o
   9   8   3      203.96      212.25      7.16 o
  10   8   3       17.70       17.60      0.99 o
  11   8   3       28.79       27.80      1.69 o
  -1   9   3      108.84      101.22      4.92 o
   0   9   3       85.18       70.29      2.61 o
   1   9   3       88.01       94.65      3.45 o
   2   9   3      232.84      232.61      5.85 o
   3   9   3      321.93      327.99      6.55 o
   4   9   3       70.46       73.41      3.10 o
   5   9   3      112.37      111.00      3.06 o
   6   9   3      119.95      118.42      3.35 o
   7   9   3      973.83     1003.33     13.40 o
   8   9   3     1007.78     1033.95     14.85 o
   9   9   3       18.73       15.05      1.35 o
  10   9   3       24.64       27.61      2.33 o
   1  10   3       82.80       79.39      3.04 o
   2  10   3      404.28      392.19      8.30 o
   3  10   3      220.46      231.28      5.55 o
   4  10   3      186.54      171.49      4.45 o
   5  10   3       40.36       43.24      2.29 o
   6  10   3      204.91      200.16      4.04 o
   7  10   3       95.21      102.35      2.44 o
   8  10   3      291.87      295.33      5.18 o
   9  10   3       49.37       49.03      1.82 o
  10  10   3        3.66        3.23      1.38 o
   4  11   3       45.82       34.73      2.22 o
   5  11   3       11.56       13.45      1.79 o
   6  11   3       94.17       94.92      3.15 o
   7  11   3      262.83      264.11      4.70 o
   8  11   3      119.43      114.47      3.67 o
  -6 -10   4      579.65      575.96     11.84 o
  -5 -10   4      396.92      391.07      7.31 o
  -4 -10   4       82.70       79.69      2.56 o
  -3 -10   4       52.81       50.31      2.18 o
  -2 -10   4      189.20      196.08      4.76 o
  -1 -10   4      247.84      253.91      9.98 o
   0 -10   4      283.50      265.89     10.14 o
  -7  -9   4      225.42      214.97      4.58 o
  -6  -9   4      255.16      254.16      5.10 o
  -5  -9   4      223.27      245.97      4.46 o
  -4  -9   4      251.67      252.37      4.73 o
  -3  -9   4       97.55       90.12      2.97 o
  -2  -9   4      743.30      683.54     18.89 o
  -1  -9   4      745.72      747.59     14.96 o
   0  -9   4      160.38      171.48      4.54 o
   1  -9   4        2.30        2.48      1.35 o
   2  -9   4       64.65       64.54      2.77 o
  -8  -8   4       12.81       11.12      0.85 o
  -7  -8   4      415.05      400.87      5.94 o
  -6  -8   4      713.48      722.96     10.36 o
  -5  -8   4      561.51      573.89      7.93 o
  -4  -8   4      374.72      383.14      6.80 o
  -3  -8   4       50.36       54.39      2.58 o
  -2  -8   4      454.93      511.87      9.41 o
  -1  -8   4      410.62      440.38      9.53 o
   0  -8   4      253.33      254.67      6.05 o
   1  -8   4       42.91       42.28      2.45 o
   2  -8   4      338.20      326.54      6.37 o
   3  -8   4      313.68      301.10      5.70 o
  -8  -7   4       14.14       19.60      1.14 o
  -7  -7   4       22.05       22.00      1.63 o
  -6  -7   4      717.71      748.20     10.64 o
  -5  -7   4     1058.59     1089.76     13.26 o
  -4  -7   4      309.43      318.22      4.25 o
  -3  -7   4        5.11       11.35      2.94 o
  -2  -7   4     2357.19     2435.07     83.52 o
  -1  -7   4      254.86      258.63      5.46 o
   0  -7   4      631.86      610.55     12.46 o
   1  -7   4      128.41      118.24      3.59 o
   2  -7   4      134.09      151.95      4.64 o
   3  -7   4      348.56      368.47      7.12 o
   4  -7   4      152.28      162.63      3.92 o
   5  -7   4      174.51      145.59      4.40 o
  -8  -6   4      136.30      128.60      3.13 o
  -7  -6   4       21.84       23.71      1.30 o
  -6  -6   4      818.11      795.34     13.89 o
  -5  -6   4      517.79      522.95      7.00 o
  -4  -6   4      499.84      522.73      6.38 o
  -3  -6   4       26.25       28.45      1.46 o
  -2  -6   4     2651.68     2563.13     37.54 o
  -1  -6   4     1919.98     1905.24     27.08 o
   0  -6   4      204.95      186.12      4.07 o
   1  -6   4       78.53       82.25      3.14 o
   2  -6   4       11.77       14.55      1.52 o
   3  -6   4      662.59      697.61     13.23 o
   4  -6   4      592.50      602.04      9.73 o
   5  -6   4      386.85      374.15      8.24 o
   6  -6   4       80.43       77.11      3.04 o
  -8  -5   4      343.57      341.15     12.90 o
  -7  -5   4      358.50      368.67      6.85 o
  -6  -5   4     1506.60     1490.43     21.68 o
  -5  -5   4      184.95      179.27      3.39 o
  -4  -5   4       11.05       14.77      1.15 o
  -3  -5   4      156.56      150.64      2.72 o
  -2  -5   4      591.37      567.40     10.18 o
  -1  -5   4     4300.31     4302.27    126.11 o
   0  -5   4     1310.29     1174.24     26.20 o
   1  -5   4      198.67      173.94      3.74 o
   2  -5   4       27.27       29.34      1.79 o
   3  -5   4      476.07      480.19      7.66 o
   4  -5   4     1038.04     1038.42     19.19 o
   5  -5   4       63.33       67.52      4.01 o
   6  -5   4       42.08       31.83      1.48 o
   7  -5   4      156.60      151.78      3.34 o
  -8  -4   4       62.08       60.14      8.06 o
  -7  -4   4      447.65      447.10      7.34 o
  -6  -4   4     1952.75     1936.26     31.40 o
  -5  -4   4     1539.77     1606.70     21.53 o
  -4  -4   4       47.24       49.18      1.37 o
  -3  -4   4        3.83        5.31      0.76 o
  -2  -4   4      297.47      286.39     10.23 o
  -1  -4   4     1562.23     1625.89     99.38 o
   0  -4   4     2407.03     2427.69    147.15 o
   1  -4   4      884.38      984.25     43.88 o
   2  -4   4      281.22      259.30     18.86 o
   3  -4   4      489.97      458.91     11.80 o
   4  -4   4     1412.48     1341.83     20.32 o
   5  -4   4       34.92       38.91      3.05 o
   6  -4   4      146.75      164.27      3.55 o
   7  -4   4      262.64      245.37      3.89 o
  -8  -3   4       78.41       70.66      3.99 o
  -7  -3   4      111.79       99.59      2.50 o
  -6  -3   4      437.39      410.80      4.94 o
  -5  -3   4      837.88      862.76     10.26 o
  -4  -3   4     1535.33     1568.96     17.10 o
  -3  -3   4       98.47       82.47      5.30 o
  -2  -3   4      829.71      850.93     22.39 o
  -1  -3   4      695.88      646.94     25.34 o
   0  -3   4     1304.77     1224.34     37.94 o
   1  -3   4      233.86      231.29     11.89 o
   2  -3   4      765.32      734.36     24.55 o
   3  -3   4     1775.32     1637.00     78.30 o
   4  -3   4     2315.44     2235.51     33.36 o
   5  -3   4        5.07        7.09      1.01 o
   6  -3   4       39.07       35.24      1.90 o
   7  -3   4      164.37      187.36      3.37 o
   8  -3   4      311.23      287.18      5.50 o
  -8  -2   4       64.99       62.82      3.69 o
  -7  -2   4       76.77       76.52      1.67 o
  -6  -2   4      632.80      628.44      7.24 o
  -5  -2   4      497.33      481.40      5.67 o
  -4  -2   4     1128.35     1212.57     12.60 o
  -3  -2   4      719.36      697.67     51.00 o
  -2  -2   4     2300.91     2330.08     83.42 o
  -1  -2   4      716.29      668.79     24.88 o
   0  -2   4      555.58      539.09     24.35 o
   1  -2   4       20.62       37.94      5.53 o
   2  -2   4      334.18      339.63     12.96 o
   3  -2   4     3379.05     3352.24    160.98 o
   4  -2   4     2591.28     2454.62    265.73 o
   5  -2   4      275.81      271.39      3.54 o
   6  -2   4       35.65       31.39      1.88 o
   7  -2   4        3.66        5.72      1.04 o
   8  -2   4      601.36      592.61      7.34 o
   9  -2   4      352.73      331.08      5.07 o
  -8  -1   4      107.68      102.67      3.23 o
  -7  -1   4      288.27      273.62      3.70 o
  -6  -1   4     2022.22     2072.94     23.99 o
  -5  -1   4      573.90      583.78      7.26 o
  -4  -1   4       12.74       13.68      0.91 o
  -3  -1   4        5.65        8.63      1.77 o
  -2  -1   4     1164.59     1130.98     68.97 o
  -1  -1   4     3852.85     3769.42    225.64 o
   0  -1   4     5008.23     5471.27    230.91 o
   1  -1   4      238.01      248.12     12.00 o
   2  -1   4      430.40      406.34     22.28 o
   3  -1   4      329.02      278.79      9.83 o
   4  -1   4     1774.33     1854.60     77.42 o
   5  -1   4      364.80      361.54     10.21 o
   6  -1   4      449.03      459.70      5.38 o
   7  -1   4      188.15      174.95      2.68 o
   8  -1   4      401.40      430.45      5.45 o
   9  -1   4      588.34      571.05      7.66 o
  -7   0   4       21.96       21.64      1.12 o
  -6   0   4     1731.12     1758.96     20.57 o
  -5   0   4      506.74      533.06      7.26 o
  -4   0   4       79.46       85.30      3.05 o
  -3   0   4      416.96      422.03      7.93 o
  -2   0   4      964.81     1017.31     62.67 o
  -1   0   4     1626.09     1764.13    106.75 o
   0   0   4     2077.45     2005.00    171.34 o
   1   0   4      306.38      305.83     14.34 o
   2   0   4      880.23      898.46     35.18 o
   3   0   4      275.77      230.81      8.31 o
   4   0   4     2462.78     2639.12    114.05 o
   5   0   4      857.80      896.02     33.56 o
   6   0   4      110.01       98.66      2.01 o
   7   0   4      491.42      478.10      5.04 o
   8   0   4      340.52      347.15      4.82 o
   9   0   4      459.78      474.79      7.07 o
  10   0   4       19.49       20.72      1.13 o
  -7   1   4       21.51       25.94      1.17 o
  -6   1   4      760.54      794.67      9.66 o
  -5   1   4      659.05      663.08      8.27 o
  -4   1   4      258.59      276.47      3.53 o
  -3   1   4      882.58      876.92      9.59 o
  -2   1   4      942.75      909.48     56.68 o
  -1   1   4      854.53      791.21     49.46 o
   0   1   4       15.14       19.36      5.76 o
   1   1   4      329.05      340.71     18.36 o
   2   1   4     2925.96     3025.59    200.14 o
   3   1   4     3793.45     3938.08    166.50 o
   4   1   4     3441.27     3250.90     99.13 o
   5   1   4      150.19      145.15      7.12 o
   6   1   4       16.49       19.32      1.04 o
   7   1   4       25.37       24.09      0.88 o
   8   1   4      723.01      737.30      8.27 o
   9   1   4      740.63      761.02      9.41 o
  10   1   4       88.63       92.41      2.77 o
  -6   2   4      470.42      477.79      7.10 o
  -5   2   4      338.46      349.65      5.19 o
  -4   2   4       35.24       30.85      1.62 o
  -3   2   4      130.02      135.06      2.04 o
  -2   2   4      915.20      902.93     28.95 o
  -1   2   4     2296.78     2418.32    146.38 o
   0   2   4     2623.57     2923.84    124.47 o
   1   2   4      416.45      561.16     25.31 o
   2   2   4      497.70      586.08     26.18 o
   3   2   4     1551.04     1760.40     75.32 o
   4   2   4     2884.09     2909.43    219.58 o
   5   2   4      166.88      120.73      9.83 o
   6   2   4      980.82      999.19     61.90 o
   7   2   4      287.49      267.40      3.31 o
   8   2   4      662.41      676.35      8.16 o
   9   2   4      234.45      249.65      4.15 o
  10   2   4       98.25      107.58      2.26 o
  11   2   4        9.40        8.50      1.46 o
  -6   3   4      331.25      303.43      5.50 o
  -5   3   4      247.83      255.22      4.77 o
  -4   3   4       39.58       42.71      3.19 o
  -3   3   4       83.96       90.93      2.00 o
  -2   3   4     1177.85     1187.84     13.00 o
  -1   3   4     1637.27     1671.60     83.48 o
   0   3   4     3421.77     3717.65    223.80 o
   1   3   4      343.97      468.96     21.72 o
   2   3   4       12.68       10.05      2.55 o
   3   3   4     1270.80     1435.80     62.02 o
   4   3   4     1343.88     1391.18     84.94 o
   5   3   4      581.73      579.24     37.02 o
   6   3   4     1006.94      986.13     61.13 o
   7   3   4      604.16      558.20      6.27 o
   8   3   4      847.40      858.12     10.19 o
   9   3   4       89.99      106.81      2.31 o
  10   3   4       54.67       55.42      2.75 o
  11   3   4       18.12       17.55      0.99 o
  -5   4   4      415.05      392.40      7.18 o
  -4   4   4      277.28      275.15      4.42 o
  -3   4   4       56.98       63.70      2.27 o
  -2   4   4      362.03      381.44      5.78 o
  -1   4   4     1070.48      982.39     14.46 o
   0   4   4      526.95      474.77     15.65 o
   1   4   4      106.65      119.66      7.66 o
   2   4   4     2383.71     2334.58    198.30 o
   3   4   4     2014.39     1920.49     82.71 o
   4   4   4     1676.13     1718.97    104.91 o
   5   4   4       31.22       29.13      2.67 o
   6   4   4       10.19       18.42      1.01 o
   7   4   4      392.92      360.07      5.58 o
   8   4   4     1177.62     1159.42     14.84 o
   9   4   4      864.06      909.31     12.81 o
  10   4   4      128.84      131.15      2.83 o
  11   4   4        3.62        3.17      0.88 o
  -4   5   4       75.28       66.46      1.94 o
  -3   5   4       39.35       42.85      3.66 o
  -2   5   4      258.24      259.70      5.23 o
  -1   5   4     1311.05     1333.27     37.83 o
   0   5   4     1278.69     1299.57     24.22 o
   1   5   4       39.63       45.41      2.52 o
   2   5   4     1149.67     1187.12     52.68 o
   3   5   4      373.34      371.96     18.25 o
   4   5   4      876.60      811.79     51.61 o
   5   5   4      286.58      268.04     19.35 o
   6   5   4       20.70       20.18      0.91 o
   7   5   4      374.72      377.58      4.55 o
   8   5   4     1210.71     1221.30     15.34 o
   9   5   4      749.76      787.67     12.36 o
  10   5   4       27.72       33.07      1.33 o
  11   5   4        7.92        7.59      0.88 o
  -3   6   4        4.54        4.04      1.17 o
  -2   6   4      669.90      696.07     17.79 o
  -1   6   4      428.52      431.53     13.82 o
   0   6   4     1016.02     1076.90     21.43 o
   1   6   4      101.97       99.68      3.05 o
   2   6   4       96.52       94.00      2.69 o
   3   6   4      429.29      403.96      8.44 o
   4   6   4      686.96      660.86     12.84 o
   5   6   4      915.49      942.47     12.14 o
   6   6   4      233.80      238.97      3.95 o
   7   6   4      284.80      279.77      3.82 o
   8   6   4      535.32      549.95      7.25 o
   9   6   4      176.89      179.81      3.53 o
  10   6   4        2.63        3.08      0.85 o
  11   6   4       50.86       50.22      1.66 o
  -2   7   4      266.60      251.28      5.54 o
  -1   7   4      238.19      251.09      6.00 o
   0   7   4      240.01      253.27      5.51 o
   1   7   4      422.72      452.31      9.90 o
   2   7   4      122.32      121.79      4.05 o
   3   7   4      871.60      826.65     19.19 o
   4   7   4      436.81      412.60      8.75 o
   5   7   4      290.16      285.96      4.99 o
   6   7   4       31.35       31.96      1.61 o
   7   7   4      143.99      139.79      2.59 o
   8   7   4     2057.96     2090.82     24.42 o
   9   7   4      128.03      132.68      2.92 o
  10   7   4      197.99      210.44      3.86 o
  11   7   4        1.70        1.97      1.69 o
  -1   8   4      171.40      167.29      5.26 o
   0   8   4       80.87       78.74      3.09 o
   1   8   4       48.12       54.43      3.57 o
   2   8   4      270.92      273.14      6.71 o
   3   8   4      685.62      707.20     12.61 o
   4   8   4     1089.90     1110.38     24.44 o
   5   8   4      195.67      191.22      4.41 o
   6   8   4        2.05        1.33      0.99 o
   7   8   4       75.90       78.79      1.98 o
   8   8   4     1538.50     1597.65     21.67 o
   9   8   4      270.44      278.38      5.73 o
  10   8   4      240.81      233.07      4.18 o
  11   8   4       23.30       21.97      1.69 o
   0   9   4      120.03      118.16      3.14 o
   1   9   4       24.78       26.98      1.90 o
   2   9   4      147.49      152.23      5.80 o
   3   9   4      280.33      301.85      7.09 o
   4   9   4      885.41      902.94     18.10 o
   5   9   4       78.97       75.32      2.62 o
   6   9   4      100.62      102.39      3.00 o
   7   9   4       54.47       51.98      1.73 o
   8   9   4      136.81      135.78      2.62 o
   9   9   4      372.40      383.35      7.38 o
  10   9   4      207.58      203.99      4.83 o
   2  10   4       74.31       73.06      2.56 o
   3  10   4      243.75      246.38      5.70 o
   4  10   4      420.76      426.00      8.92 o
   5  10   4       96.86       98.53      3.34 o
   6  10   4       84.65       77.50      2.92 o
   7  10   4      363.01      364.73      5.85 o
   8  10   4      186.44      182.72      3.57 o
   9  10   4       15.80       17.28      1.31 o
   4  11   4       59.67       51.30      3.69 o
   5  11   4       17.37       14.90      2.61 o
   6  11   4       80.41       73.35      2.42 o
   7  11   4       76.72       80.45      2.26 o
   8  11   4      524.34      517.18     17.20 o
  -4 -10   5      402.44      369.27      7.49 o
  -3 -10   5      263.30      236.20      7.54 o
  -2 -10   5       56.15       53.92      2.50 o
  -1 -10   5      279.50      290.46     10.75 o
  -6  -9   5      171.20      174.93      5.73 o
  -5  -9   5      474.25      485.96      8.91 o
  -4  -9   5       53.98       67.90      1.96 o
  -3  -9   5        5.57        7.21      1.03 o
  -2  -9   5      402.38      360.52      8.26 o
  -1  -9   5      552.95      532.54     11.20 o
   0  -9   5      808.43      775.57     16.01 o
   1  -9   5      133.80      134.34      3.10 o
   2  -9   5       14.40       11.98      2.15 o
  -7  -8   5      117.03      113.94      2.33 o
  -6  -8   5      581.20      564.21      8.16 o
  -5  -8   5      808.53      796.99     19.50 o
  -4  -8   5      585.65      580.38      8.61 o
  -3  -8   5      182.69      159.49      2.91 o
  -2  -8   5      475.57      483.45      9.38 o
  -1  -8   5      753.08      735.28     13.26 o
   0  -8   5      585.85      593.21     11.96 o
   1  -8   5      336.33      329.43      7.47 o
   2  -8   5        3.48        5.02      1.47 o
   3  -8   5       91.63       86.22      2.41 o
  -7  -7   5       17.06       22.47      1.24 o
  -6  -7   5      441.40      442.37      6.59 o
  -5  -7   5      556.16      569.04      8.85 o
  -4  -7   5      696.40      677.91      9.95 o
  -3  -7   5       83.33       89.73      2.98 o
  -2  -7   5        3.94        5.30      0.97 o
  -1  -7   5      573.26      592.07      9.46 o
   0  -7   5      863.04      952.46     16.29 o
   1  -7   5      712.34      699.11     11.02 o
   2  -7   5       68.76       69.72      4.72 o
   3  -7   5      310.08      314.04      6.27 o
   4  -7   5      347.76      339.65      6.35 o
  -8  -6   5      159.73      147.92      6.60 o
  -7  -6   5       60.34       58.03      1.56 o
  -6  -6   5       58.41       50.60      1.45 o
  -5  -6   5     1016.49     1015.19     14.28 o
  -4  -6   5      786.96      794.83     10.76 o
  -3  -6   5     1404.29     1442.05     15.78 o
  -2  -6   5       70.32       74.38      1.95 o
  -1  -6   5      171.42      166.78      3.00 o
   0  -6   5      899.74      929.77     14.41 o
   1  -6   5      488.89      476.70      7.93 o
   2  -6   5       46.64       58.48      4.35 o
   3  -6   5      199.52      209.90      5.52 o
   4  -6   5      611.31      605.92     10.83 o
   5  -6   5      256.59      259.72      8.25 o
   6  -6   5       75.96       84.12      3.09 o
  -8  -5   5      156.95      154.95      3.44 o
  -7  -5   5      203.87      212.27      7.99 o
  -6  -5   5      586.93      575.86      8.90 o
  -5  -5   5     1130.82     1177.61     17.36 o
  -4  -5   5      553.47      561.34      7.51 o
  -3  -5   5       80.82       84.77      3.44 o
  -2  -5   5       38.48       37.01      1.37 o
  -1  -5   5      695.45      681.88      7.22 o
   0  -5   5     2056.20     1973.55     31.63 o
   1  -5   5     1002.76      975.43     14.53 o
   2  -5   5      128.27      127.58      6.70 o
   3  -5   5       95.40       96.67      3.05 o
   4  -5   5     1000.41     1016.50     14.77 o
   5  -5   5      242.42      236.81      5.15 o
   6  -5   5      109.71      114.00      2.70 o
   7  -5   5       43.91       41.11      1.92 o
  -7  -4   5      119.21      123.80      2.91 o
  -6  -4   5      802.41      832.43     12.45 o
  -5  -4   5     1020.76     1002.47     14.85 o
  -4  -4   5      844.83      862.47     11.03 o
  -3  -4   5      206.03      197.66      2.81 o
  -2  -4   5        6.41        8.70      0.70 o
  -1  -4   5     1596.08     1508.57     50.28 o
   0  -4   5     2218.82     2243.06     76.49 o
   1  -4   5      831.46      772.70     34.25 o
   2  -4   5        6.49        8.33      1.07 o
   3  -4   5      101.07      110.60      4.48 o
   4  -4   5     1092.51     1115.61     17.81 o
   5  -4   5      551.40      566.36      8.77 o
   6  -4   5      334.19      308.30      6.35 o
   7  -4   5        4.37        3.50      1.01 o
  -8  -3   5       22.86       19.05      2.15 o
  -7  -3   5       61.73       50.67      1.75 o
  -6  -3   5      355.42      355.01      8.64 o
  -5  -3   5     1189.77     1188.01     17.43 o
  -4  -3   5      906.03      916.78     12.44 o
  -3  -3   5      612.10      610.55      9.66 o
  -2  -3   5      105.42       98.40      3.00 o
  -1  -3   5      866.30      839.71     31.32 o
   0  -3   5      735.66      844.51     53.15 o
   1  -3   5      232.71      222.11     11.78 o
   2  -3   5      309.89      326.36     16.40 o
   3  -3   5      654.56      602.23     12.08 o
   4  -3   5     1875.93     1865.74     28.92 o
   5  -3   5      553.14      549.92      9.43 o
   6  -3   5      629.90      643.23      8.86 o
   7  -3   5      117.92      130.36      2.83 o
   8  -3   5       37.59       41.62      1.44 o
  -7  -2   5       16.47       17.21      1.32 o
  -6  -2   5      109.92      103.03      2.26 o
  -5  -2   5      367.50      355.86      5.49 o
  -4  -2   5      248.84      247.95      3.93 o
  -3  -2   5      921.66     1008.19     13.53 o
  -2  -2   5     1643.21     1900.07    115.05 o
  -1  -2   5     2015.17     1993.00    120.73 o
   0  -2   5     1905.24     1894.85    115.05 o
   1  -2   5       19.76       45.09      4.17 o
   2  -2   5      271.24      302.78     14.99 o
   3  -2   5       62.80       44.13      3.30 o
   4  -2   5     1293.14     1235.97     29.82 o
   5  -2   5     1652.69     1611.74     20.25 o
   6  -2   5      325.19      331.95      4.17 o
   7  -2   5       47.44       44.24      2.05 o
   8  -2   5       45.60       40.53      1.29 o
   9  -2   5      425.45      441.61      7.68 o
  -7  -1   5       17.53       18.96      3.00 o
  -6  -1   5      510.50      498.36      8.00 o
  -5  -1   5     1439.72     1438.84     18.19 o
  -4  -1   5      290.69      297.39      4.07 o
  -3  -1   5      175.81      183.67      3.62 o
  -2  -1   5       68.39       69.27      6.91 o
  -1  -1   5     1190.11     1077.22     66.36 o
   0  -1   5     1734.37     1706.68    103.84 o
   1  -1   5      813.34      829.87     36.60 o
   2  -1   5     1190.76     1363.58     43.15 o
   3  -1   5      144.01      141.94      5.98 o
   4  -1   5      231.75      214.50      9.89 o
   5  -1   5     2223.12     2132.13     31.59 o
   6  -1   5      208.50      198.54      2.67 o
   7  -1   5      135.67      145.84      2.42 o
   8  -1   5      243.89      239.30      3.34 o
   9  -1   5      423.13      437.83      6.58 o
  -7   0   5       26.59       25.14      1.39 o
  -6   0   5      223.93      227.15      4.20 o
  -5   0   5     1230.68     1245.21     15.91 o
  -4   0   5      667.93      674.51      8.32 o
  -3   0   5      181.11      184.57      2.54 o
  -2   0   5       75.55       90.36      4.17 o
  -1   0   5     1599.53     1566.90     95.69 o
   0   0   5     3276.29     3407.68    204.60 o
   1   0   5     1565.20     1613.94     69.40 o
   2   0   5     1277.30     1308.28     56.70 o
   3   0   5      130.45      108.27      4.93 o
   4   0   5      121.68       98.56      4.76 o
   5   0   5      421.19      396.41     11.09 o
   6   0   5      247.15      259.39      3.30 o
   7   0   5      421.06      415.82      5.33 o
   8   0   5      485.23      496.49      6.17 o
   9   0   5      517.33      523.37      7.84 o
  10   0   5      206.62      210.95      3.88 o
  -6   1   5      113.26      123.20      4.09 o
  -5   1   5      610.81      650.20      9.49 o
  -4   1   5      686.75      689.29      8.67 o
  -3   1   5      433.31      453.69      5.03 o
  -2   1   5      169.05      150.08      2.15 o
  -1   1   5     1194.68     1265.84     78.18 o
   0   1   5     1451.52     1412.07     86.63 o
   1   1   5      163.02      137.38     12.37 o
   2   1   5       67.59      107.28     13.59 o
   3   1   5     1464.92     1422.06    179.64 o
   4   1   5     3582.81     3722.79    158.09 o
   5   1   5     1610.39     1594.38     85.40 o
   6   1   5      190.62      208.18      3.41 o
   7   1   5        3.79        5.60      0.79 o
   8   1   5      250.92      233.94      3.43 o
   9   1   5      191.16      216.17      4.30 o
  10   1   5      468.75      469.99      7.69 o
  -6   2   5       62.55       59.06      1.76 o
  -5   2   5      554.93      592.47      8.64 o
  -4   2   5      281.54      305.81      5.48 o
  -3   2   5       15.39       16.16      1.02 o
  -2   2   5      156.81      160.77      2.96 o
  -1   2   5     2569.35     2385.04     51.73 o
   0   2   5     2135.07     2104.21    128.10 o
   1   2   5      609.98      665.28     30.03 o
   2   2   5       92.37      107.72      6.73 o
   3   2   5      341.61      339.10     16.29 o
   4   2   5     2093.59     2118.30     90.86 o
   5   2   5     1653.23     1620.51     99.23 o
   6   2   5      311.16      301.36      5.50 o
   7   2   5        6.72        8.71      0.68 o
   8   2   5      329.31      302.61      3.70 o
   9   2   5      365.93      391.19      5.26 o
  10   2   5      508.02      503.31      8.23 o
  11   2   5      118.90      123.96      2.71 o
  -5   3   5      732.19      751.10     11.42 o
  -4   3   5      263.78      282.97      4.92 o
  -3   3   5       43.01       47.98      2.97 o
  -2   3   5       26.83       27.61      1.40 o
  -1   3   5     1137.54     1171.03     25.37 o
   0   3   5     3291.79     3197.21    158.44 o
   1   3   5      422.14      417.79     19.98 o
   2   3   5      923.80      983.00     43.55 o
   3   3   5        5.48        7.14      2.50 o
   4   3   5      293.66      277.90      9.11 o
   5   3   5     1343.48     1312.69     81.10 o
   6   3   5      379.53      352.55      9.10 o
   7   3   5      348.62      328.39      4.31 o
   8   3   5      870.57      837.62      9.51 o
   9   3   5      324.44      354.28      4.78 o
  10   3   5      165.83      177.35      3.19 o
  11   3   5        5.54        4.06      0.93 o
  -4   4   5      329.47      327.45      6.14 o
  -3   4   5       91.47      103.46      2.52 o
  -2   4   5      193.55      204.98      5.18 o
  -1   4   5      100.17      112.25      3.13 o
   0   4   5     1340.44     1332.53     24.93 o
   1   4   5      259.62      236.58      6.24 o
   2   4   5      988.47      905.53     48.54 o
   3   4   5      453.00      436.57     27.73 o
   4   4   5      729.77      769.86     49.15 o
   5   4   5     1376.17     1421.67     41.07 o
   6   4   5        6.44       10.91      0.87 o
   7   4   5       50.19       51.01      1.20 o
   8   4   5      436.49      414.57      5.06 o
   9   4   5     1068.19     1064.49     13.75 o
  10   4   5      368.43      401.84      6.13 o
  11   4   5        2.48        3.65      0.71 o
  -4   5   5      524.76      540.99     15.97 o
  -3   5   5       21.71       24.66      1.45 o
  -2   5   5      325.82      324.83      7.25 o
  -1   5   5      219.42      238.96      5.93 o
   0   5   5      140.57      150.82      4.48 o
   1   5   5      882.46      882.19     16.87 o
   2   5   5       70.41       68.61      2.62 o
   3   5   5      740.76      794.91     17.35 o
   4   5   5     1483.27     1449.33     40.97 o
   5   5   5     2069.65     1954.70     31.06 o
   6   5   5       95.80      105.84      1.97 o
   7   5   5       21.93       23.13      1.02 o
   8   5   5      228.74      234.60      3.36 o
   9   5   5      806.56      823.04     11.78 o
  10   5   5      898.13      872.57     13.64 o
  11   5   5       38.48       45.34      2.13 o
  -3   6   5        7.20       11.28      1.46 o
  -2   6   5       61.09       59.01      2.44 o
  -1   6   5      560.21      580.85     12.02 o
   0   6   5      290.78      295.85      7.11 o
   1   6   5     1243.82     1229.27     20.91 o
   2   6   5        6.07        6.90      1.70 o
   3   6   5      100.56      111.05      3.30 o
   4   6   5      579.97      577.28     11.40 o
   5   6   5     1509.32     1411.97     22.85 o
   6   6   5      517.43      501.65      6.33 o
   7   6   5       33.52       37.36      1.35 o
   8   6   5      648.14      653.46      8.61 o
   9   6   5      132.58      142.06      2.59 o
  10   6   5      218.53      222.45      4.11 o
  11   6   5       62.44       63.25      1.67 o
  -2   7   5       93.66       97.08      3.04 o
  -1   7   5      365.08      371.14     10.04 o
   0   7   5      402.36      412.37      7.83 o
   1   7   5      229.68      238.60      6.11 o
   2   7   5        3.92        5.68      1.88 o
   3   7   5      177.43      191.56      4.66 o
   4   7   5      770.28      775.69     15.83 o
   5   7   5      520.06      508.41     10.87 o
   6   7   5      678.09      659.00     11.11 o
   7   7   5       25.40       29.36      1.59 o
   8   7   5      117.29      115.41      2.29 o
   9   7   5      183.87      177.90      3.61 o
  10   7   5      251.11      250.81      5.90 o
  11   7   5       32.82       31.28      2.45 o
  -1   8   5      124.89      122.27      5.22 o
   0   8   5      252.65      248.65      6.08 o
   1   8   5       80.04       78.52      3.18 o
   2   8   5       18.38       20.30      2.04 o
   3   8   5      278.53      283.32      6.89 o
   4   8   5      916.56      931.98     16.18 o
   5   8   5      398.44      380.70      8.56 o
   6   8   5       30.95       29.77      1.56 o
   7   8   5      167.89      175.76      3.10 o
   8   8   5       95.64       98.94      2.13 o
   9   8   5      148.22      155.09      3.90 o
  10   8   5      689.71      692.34     12.32 o
  11   8   5       18.03       18.62      1.18 o
   1   9   5      156.77      144.78      3.74 o
   2   9   5        7.23        6.79      1.48 o
   3   9   5       40.81       38.30      3.67 o
   4   9   5      271.65      287.87      6.74 o
   5   9   5      292.58      307.10      7.05 o
   6   9   5      245.65      238.05      5.94 o
   7   9   5       56.45       57.80      2.82 o
   8   9   5      247.79      257.55      4.22 o
   9   9   5      179.43      180.04      3.50 o
  10   9   5      199.95      198.17      4.34 o
   3  10   5       45.64       41.62      1.96 o
   4  10   5      303.15      309.72      6.72 o
   5  10   5       93.01      100.92      5.99 o
   6  10   5      331.56      327.12     13.41 o
   7  10   5       43.82       46.55      1.75 o
   8  10   5      112.96      103.68      2.40 o
   9  10   5      425.44      415.15     10.40 o
   6  11   5        2.11        1.54      1.84 o
   7  11   5        5.77        6.30      1.38 o
  -5  -9   6      134.88      142.39      5.53 o
  -4  -9   6      834.28      813.50     12.64 o
  -3  -9   6      245.09      251.00      6.16 o
  -2  -9   6       32.07       29.43      3.02 o
  -1  -9   6      133.86      117.59      4.18 o
   0  -9   6      252.79      248.84      9.83 o
   1  -9   6      680.49      638.19     15.31 o
  -6  -8   6      150.58      150.62      3.17 o
  -5  -8   6      520.56      491.92      7.96 o
  -4  -8   6      626.77      635.98      9.23 o
  -3  -8   6      665.53      644.20     11.20 o
  -2  -8   6        2.84        3.12      1.00 o
  -1  -8   6       18.90       18.31      1.70 o
   0  -8   6      495.22      517.07     10.42 o
   1  -8   6     1015.37     1009.99     29.53 o
   2  -8   6      122.91      137.62      3.78 o
   3  -8   6       24.12       23.57      1.45 o
  -7  -7   6      119.87      112.90      5.53 o
  -6  -7   6      165.49      168.15      3.15 o
  -5  -7   6      718.40      720.21     10.36 o
  -4  -7   6      983.09     1010.38     14.27 o
  -3  -7   6      707.02      716.89      9.62 o
  -2  -7   6       20.49       19.33      1.39 o
  -1  -7   6        3.29        4.00      1.24 o
   0  -7   6      320.24      337.08      7.53 o
   1  -7   6      705.81      698.85     12.41 o
   2  -7   6      132.07      131.56      3.53 o
   3  -7   6      147.27      146.04      4.16 o
   4  -7   6      210.47      218.06      4.39 o
  -7  -6   6      258.31      252.84      4.29 o
  -6  -6   6        3.26        2.29      0.70 o
  -5  -6   6       46.15       48.10      2.31 o
  -4  -6   6      275.38      270.07      3.69 o
  -3  -6   6     1755.63     1843.86     19.89 o
  -2  -6   6      369.49      370.71      5.55 o
  -1  -6   6      884.47      921.55     11.95 o
   0  -6   6      504.05      509.69      9.55 o
   1  -6   6      448.32      449.28      9.66 o
   2  -6   6       31.72       39.87      2.84 o
   3  -6   6       40.59       36.81      2.27 o
   4  -6   6      139.15      152.79      4.46 o
   5  -6   6      849.04      883.88     14.76 o
  -7  -5   6      145.19      143.26      3.42 o
  -6  -5   6       48.40       49.09      3.74 o
  -5  -5   6      273.12      262.46      5.31 o
  -4  -5   6      701.09      714.24     10.37 o
  -3  -5   6     1884.86     1941.38     20.69 o
  -2  -5   6       16.37       20.11      1.51 o
  -1  -5   6      564.25      540.92      5.98 o
   0  -5   6      134.74      139.05      3.29 o
   1  -5   6      716.67      746.72     13.12 o
   2  -5   6      354.03      345.35      6.14 o
   3  -5   6      113.84      119.83      3.55 o
   4  -5   6      209.81      209.14      4.85 o
   5  -5   6      411.37      450.13      8.38 o
   6  -5   6      701.29      720.78     17.49 o
  -7  -4   6       93.79       84.81      2.49 o
  -6  -4   6      113.57      122.44      2.54 o
  -5  -4   6     1166.51     1190.01     19.81 o
  -4  -4   6     1004.79     1008.24     12.85 o
  -3  -4   6      300.23      303.59      4.21 o
  -2  -4   6      194.97      186.86      3.09 o
  -1  -4   6      191.06      186.32      2.72 o
   0  -4   6     1449.58     1396.06     18.53 o
   1  -4   6     2885.69     2739.63     39.03 o
   2  -4   6     1799.25     1701.29     39.36 o
   3  -4   6        8.20        9.48      1.36 o
   4  -4   6        3.88       -0.22      1.19 o
   5  -4   6       86.69       78.28      4.87 o
   6  -4   6      614.46      643.73     11.36 o
   7  -4   6      310.93      294.30      4.93 o
  -7  -3   6        9.29       10.17      2.15 o
  -6  -3   6        3.40        4.46      1.08 o
  -5  -3   6      967.42      987.69     14.68 o
  -4  -3   6     1469.89     1513.43     20.11 o
  -3  -3   6      846.72      871.80     11.18 o
  -2  -3   6      278.97      262.30      3.53 o
  -1  -3   6      204.85      198.64      2.99 o
   0  -3   6      552.04      521.23     10.32 o
   1  -3   6      688.30      601.16     12.03 o
   2  -3   6      871.38      893.85     16.01 o
   3  -3   6       35.23       38.17      1.84 o
   4  -3   6       16.72       19.81      1.38 o
   5  -3   6     1754.40     1783.91     27.73 o
   6  -3   6      733.17      734.37     10.10 o
   7  -3   6      162.32      180.03      3.67 o
   8  -3   6        3.60        2.67      0.82 o
  -7  -2   6      291.55      257.65      5.42 o
  -6  -2   6        3.05        3.07      1.59 o
  -5  -2   6      311.48      305.27      5.78 o
  -4  -2   6      409.71      400.63      5.93 o
  -3  -2   6      427.71      426.93      6.24 o
  -2  -2   6      411.78      404.99      5.11 o
  -1  -2   6     1106.86     1095.00     17.74 o
   0  -2   6     1587.41     1579.47     47.40 o
   1  -2   6      417.05      370.64     25.34 o
   2  -2   6      418.17      385.22     25.13 o
   3  -2   6      298.61      278.68      8.97 o
   4  -2   6      169.02      158.35      3.54 o
   5  -2   6     2040.79     1975.20     26.59 o
   6  -2   6      173.00      177.34      3.79 o
   7  -2   6       85.08       83.72      2.09 o
   8  -2   6        1.64        3.57      0.85 o
   9  -2   6      162.21      154.10      5.13 o
  -6  -1   6      124.13      111.16      2.55 o
  -5  -1   6      310.86      323.50      6.09 o
  -4  -1   6      520.88      511.41      8.04 o
  -3  -1   6      530.25      576.97     10.03 o
  -2  -1   6      135.07      134.24      2.49 o
  -1  -1   6      580.63      596.70     13.80 o
   0  -1   6     2691.13     2535.68    153.60 o
   1  -1   6     1661.22     1681.80    103.07 o
   2  -1   6       37.73       28.15      5.99 o
   3  -1   6        4.76        8.16      2.65 o
   4  -1   6      231.45      234.68      6.67 o
   5  -1   6     2012.67     1898.91     36.03 o
   6  -1   6      157.77      155.36      4.10 o
   7  -1   6      489.26      512.59      7.19 o
   8  -1   6      118.65      133.71      2.74 o
   9  -1   6      103.88      104.31      2.70 o
  -6   0   6       23.94       20.08      1.07 o
  -5   0   6      381.08      379.21      6.97 o
  -4   0   6     1132.42     1163.61     17.60 o
  -3   0   6      510.16      522.04      7.59 o
  -2   0   6       15.23       18.17      1.06 o
  -1   0   6       55.65       50.40      1.97 o
   0   0   6      405.37      338.85     23.35 o
   1   0   6     5947.39     5833.50    441.30 o
   2   0   6     1073.35     1071.18     56.91 o
   3   0   6      631.37      639.75     29.22 o
   4   0   6      247.65      235.10      7.98 o
   5   0   6      549.25      519.60      9.68 o
   6   0   6       60.77       55.45      2.66 o
   7   0   6      225.84      237.02      4.31 o
   8   0   6      164.76      169.92      2.87 o
   9   0   6      234.89      239.43      3.65 o
  10   0   6      330.20      334.20      5.60 o
  -6   1   6       55.37       43.24      2.53 o
  -5   1   6      277.41      287.40      5.00 o
  -4   1   6     1314.63     1349.65     18.62 o
  -3   1   6     1334.25     1411.62     19.23 o
  -2   1   6       18.36       21.37      1.08 o
  -1   1   6      267.76      264.85      4.37 o
   0   1   6      250.27      244.93     11.83 o
   1   1   6     1917.88     1630.50    100.15 o
   2   1   6      541.41      504.90     23.46 o
   3   1   6      326.13      276.49     22.66 o
   4   1   6      565.54      517.46     28.11 o
   5   1   6     1016.94      954.57     33.18 o
   6   1   6      561.93      578.62      7.77 o
   7   1   6      190.79      211.15      3.25 o
   8   1   6      118.05      116.54      2.25 o
   9   1   6      132.60      133.50      2.49 o
  10   1   6      376.24      399.92      6.71 o
  -5   2   6      673.84      649.18     10.07 o
  -4   2   6      396.42      400.54      8.60 o
  -3   2   6      277.16      295.17      4.34 o
  -2   2   6       67.40       68.84      1.85 o
  -1   2   6        9.92       14.97      1.14 o
   0   2   6     1726.00     1663.44     26.36 o
   1   2   6     1478.25     1486.02     54.22 o
   2   2   6      445.80      384.95     18.63 o
   3   2   6      140.15      157.17      9.12 o
   4   2   6      325.08      306.32     15.37 o
   5   2   6     2470.11     2417.56    108.90 o
   6   2   6     1288.85     1221.95     17.64 o
   7   2   6       33.49       41.83      1.56 o
   8   2   6       12.95       14.29      0.99 o
   9   2   6       59.64       62.47      1.72 o
  10   2   6      511.43      510.57      8.36 o
  11   2   6      257.54      260.22      5.93 o
  -4   3   6      482.38      493.71      7.87 o
  -3   3   6       42.35       44.92      1.43 o
  -2   3   6      438.00      481.41      6.60 o
  -1   3   6       59.89       53.06      3.63 o
   0   3   6      840.57      854.32     16.40 o
   1   3   6     1920.11     1900.32     34.96 o
   2   3   6      279.32      269.15     15.00 o
   3   3   6       34.20       43.38      4.83 o
   4   3   6        9.23        9.41      1.81 o
   5   3   6     2253.66     2163.23     55.38 o
   6   3   6      624.63      566.65      7.58 o
   7   3   6      477.10      457.95      6.21 o
   8   3   6       15.83       19.96      1.13 o
   9   3   6      251.20      265.10      4.01 o
  10   3   6      639.49      646.28     10.32 o
  11   3   6       87.47       99.18      2.51 o
  -4   4   6      406.48      349.74      7.75 o
  -3   4   6      345.68      358.68      6.73 o
  -2   4   6      174.85      179.98      4.26 o
  -1   4   6      212.16      209.66      4.83 o
   0   4   6        9.44        6.86      1.51 o
   1   4   6     1304.12     1342.29     25.04 o
   2   4   6      317.23      297.85      5.61 o
   3   4   6      347.39      337.14      8.08 o
   4   4   6      372.03      360.35      7.65 o
   5   4   6     2053.38     1978.49     36.07 o
   6   4   6      295.06      287.06      4.28 o
   7   4   6       17.97       20.01      1.72 o
   8   4   6       42.27       39.36      2.07 o
   9   4   6      350.69      352.88      4.99 o
  10   4   6      486.53      502.86      8.32 o
  11   4   6      167.69      158.45      3.47 o
  -3   5   6      299.83      277.84      5.72 o
  -2   5   6      206.60      203.03      4.54 o
  -1   5   6      316.10      332.34      9.59 o
   0   5   6      219.15      222.99      5.77 o
   1   5   6      941.94      956.25     21.20 o
   2   5   6       12.27       11.76      1.42 o
   3   5   6       97.62       99.94      2.81 o
   4   5   6      458.75      459.77      9.39 o
   5   5   6      857.78      813.93     18.74 o
   6   5   6     1399.09     1339.66     19.25 o
   7   5   6       97.81      102.19      2.24 o
   8   5   6       53.98       53.90      1.57 o
   9   5   6      352.55      357.19      5.07 o
  10   5   6      326.14      343.41      5.99 o
  11   5   6      412.40      379.72     11.60 o
  -2   6   6        8.11        5.97      1.08 o
  -1   6   6       37.08       38.06      3.30 o
   0   6   6      469.00      510.53     10.85 o
   1   6   6     1342.03     1325.52     26.02 o
   2   6   6        7.09        2.66      1.62 o
   3   6   6      109.19      103.86      3.72 o
   4   6   6      144.33      154.93      3.93 o
   5   6   6      416.66      427.67     10.54 o
   6   6   6      675.44      656.65     10.38 o
   7   6   6      992.97      958.81     12.49 o
   8   6   6        8.53       10.14      0.99 o
   9   6   6       24.74       29.12      1.62 o
  10   6   6      229.79      232.40      4.92 o
  11   6   6      212.98      218.57      5.09 o
  -1   7   6       50.24       47.06      2.27 o
   0   7   6      478.79      497.63     12.25 o
   1   7   6     1096.29     1091.00     22.53 o
   2   7   6       94.17       97.65      3.69 o
   3   7   6      114.65      106.67      3.93 o
   4   7   6        3.41        6.81      1.41 o
   5   7   6      281.82      276.54      6.78 o
   6   7   6      360.44      364.42      7.13 o
   7   7   6      282.51      292.51      5.53 o
   8   7   6      438.80      453.37      6.35 o
   9   7   6      120.67      127.84      2.52 o
  10   7   6      260.00      277.36      5.62 o
  11   7   6       47.13       57.87      2.12 o
   0   8   6      152.11      145.31      6.30 o
   1   8   6      160.96      173.54      4.42 o
   2   8   6       32.31       36.90      2.31 o
   3   8   6      121.08      123.17      5.06 o
   4   8   6      325.83      318.21      7.47 o
   5   8   6      280.34      270.68      6.56 o
   6   8   6      625.07      603.99     10.87 o
   7   8   6        7.04        9.31      1.20 o
   8   8   6        2.12        3.11      1.02 o
   9   8   6      378.64      371.09      6.43 o
  10   8   6      455.14      457.86      8.48 o
   2   9   6       97.34       90.99      2.89 o
   3   9   6       10.30       10.85      1.59 o
   4   9   6      328.26      333.75     12.19 o
   5   9   6      239.70      260.27      6.07 o
   6   9   6      166.26      166.62      4.58 o
   7   9   6       40.15       37.74      1.81 o
   8   9   6       33.12       31.42      1.35 o
   9   9   6      537.34      542.30     10.88 o
  10   9   6      208.52      219.82      5.68 o
   4  10   6        9.60       11.27      1.21 o
   5  10   6      351.76      341.93      9.01 o
   6  10   6      226.17      226.43      4.47 o
   7  10   6       87.70       82.02      2.26 o
   8  10   6        8.69        7.07      0.92 o
  -2  -9   7      674.70      640.06     21.50 o
  -5  -8   7        5.03        5.53      2.15 o
  -4  -8   7      364.50      367.40      6.10 o
  -3  -8   7      419.72      441.86      7.82 o
  -2  -8   7      359.82      356.10      5.86 o
  -1  -8   7       25.66       19.19      1.39 o
   0  -8   7       77.43       71.17      4.38 o
   1  -8   7      533.89      514.05     10.27 o
   2  -8   7      498.05      534.01     10.58 o
  -5  -7   7      108.99      107.90      3.09 o
  -4  -7   7      673.00      667.53     10.63 o
  -3  -7   7     1391.12     1397.21     19.37 o
  -2  -7   7      241.67      251.15      6.10 o
  -1  -7   7       63.13       59.53      3.39 o
   0  -7   7       38.58       43.99      2.08 o
   1  -7   7      433.29      455.85      8.31 o
   2  -7   7      481.78      487.56      8.73 o
   3  -7   7      174.92      165.65      5.16 o
   4  -7   7       11.82       16.35      1.64 o
  -6  -6   7      165.84      161.59      4.03 o
  -5  -6   7      148.79      145.57      3.35 o
  -4  -6   7      122.84      127.93      2.77 o
  -3  -6   7      504.36      507.27      7.19 o
  -2  -6   7       66.96       71.47      1.84 o
  -1  -6   7      310.64      320.33      5.26 o
   0  -6   7      323.64      324.35      5.33 o
   1  -6   7      667.25      705.58     12.41 o
   2  -6   7     1036.67     1019.53     17.19 o
   3  -6   7       54.29       54.29      3.92 o
   4  -6   7       15.48       16.11      3.14 o
   5  -6   7       56.05       55.19      1.94 o
  -6  -5   7       64.90       66.37      1.64 o
  -5  -5   7       26.89       27.58      1.26 o
  -4  -5   7       62.99       58.39      1.37 o
  -3  -5   7      384.79      388.73      5.73 o
  -2  -5   7      895.19      932.74     13.15 o
  -1  -5   7     1085.25     1137.04     15.76 o
   0  -5   7      410.54      410.15      6.45 o
   1  -5   7      200.50      213.86      4.39 o
   2  -5   7      649.50      620.66     10.20 o
   3  -5   7       15.50       15.09      1.67 o
   4  -5   7       26.30       26.39      1.94 o
   5  -5   7      228.72      231.27      4.93 o
   6  -5   7      351.50      348.44      7.48 o
  -6  -4   7       18.00       21.50      1.34 o
  -5  -4   7      325.01      337.14      6.38 o
  -4  -4   7     1068.66     1095.53     16.25 o
  -3  -4   7      648.64      652.51      9.82 o
  -2  -4   7      417.28      414.32      5.89 o
  -1  -4   7        5.30        9.58      1.01 o
   0  -4   7       10.63       13.78      1.07 o
   1  -4   7      389.89      402.28      6.96 o
   2  -4   7     1896.06     1789.42     41.18 o
   3  -4   7     1325.93     1364.00     33.48 o
   4  -4   7      199.35      199.47      4.72 o
   5  -4   7       86.16       84.38      2.97 o
   6  -4   7       79.98       81.64      2.60 o
   7  -4   7       82.16       92.83      2.45 o
  -6  -3   7        2.68        3.10      1.77 o
  -5  -3   7       35.01       37.19      1.45 o
  -4  -3   7      862.57      895.13     13.42 o
  -3  -3   7     1159.44     1198.20     14.24 o
  -2  -3   7     1089.04     1110.45     12.50 o
  -1  -3   7       86.80       90.62      2.13 o
   0  -3   7      341.51      329.15      5.50 o
   1  -3   7     1187.28     1194.71     19.21 o
   2  -3   7     1469.97     1380.03     25.53 o
   3  -3   7      416.70      423.38     11.04 o
   4  -3   7        5.66        6.49      1.31 o
   5  -3   7      145.34      145.44      3.47 o
   6  -3   7      105.48      106.69      2.86 o
   7  -3   7      610.85      583.69      9.13 o
   8  -3   7      262.83      259.75      5.29 o
  -6  -2   7      110.65       96.90      4.53 o
  -5  -2   7       30.08       31.87      1.72 o
  -4  -2   7      415.54      419.48      6.70 o
  -3  -2   7      681.84      688.16      8.53 o
  -2  -2   7     1205.03     1219.01     14.32 o
  -1  -2   7       10.09       12.36      0.97 o
   0  -2   7      275.13      259.26      4.22 o
   1  -2   7     1504.47     1489.63     27.03 o
   2  -2   7      511.74      499.07      8.75 o
   3  -2   7      107.33       94.89      2.66 o
   4  -2   7       62.67       61.71      2.19 o
   5  -2   7     1271.04     1277.62     18.11 o
   6  -2   7      527.21      533.31      8.18 o
   7  -2   7      733.05      762.25     10.66 o
   8  -2   7       24.58       19.76      1.39 o
  -6  -1   7      185.86      165.32      3.80 o
  -5  -1   7       67.39       62.40      1.98 o
  -4  -1   7      461.64      448.59      6.56 o
  -3  -1   7      598.56      616.81      8.90 o
  -2  -1   7      127.98      138.07      2.54 o
  -1  -1   7      168.80      183.26      3.08 o
   0  -1   7      514.68      472.96      6.32 o
   1  -1   7     2849.86     2921.69     46.20 o
   2  -1   7      934.12      872.05     18.80 o
   3  -1   7       63.47       67.16      2.20 o
   4  -1   7        6.29        7.28      1.11 o
   5  -1   7      409.71      395.43      7.25 o
   6  -1   7      438.85      428.67      7.64 o
   7  -1   7      822.16      862.24     13.07 o
   8  -1   7       28.62       38.49      1.76 o
   9  -1   7       18.90       14.75      1.44 o
  -5   0   7      204.28      189.47      3.83 o
  -4   0   7      433.90      425.45      6.28 o
  -3   0   7     1118.79     1158.46     17.44 o
  -2   0   7      328.14      337.65      7.30 o
  -1   0   7       42.07       39.75      2.02 o
   0   0   7       85.33       80.14      2.01 o
   1   0   7     1074.74     1034.14     24.32 o
   2   0   7     1380.88     1277.74     27.05 o
   3   0   7      991.34      945.38     29.37 o
   4   0   7      249.12      250.17      4.45 o
   5   0   7      152.47      158.10      4.25 o
   6   0   7      794.71      782.45     15.83 o
   7   0   7      331.91      337.29      4.92 o
   8   0   7       34.57       42.09      1.72 o
   9   0   7       48.50       50.14      2.02 o
  10   0   7      307.90      293.95      8.76 o
  -5   1   7       15.76       19.76      1.08 o
  -4   1   7      191.50      197.38      3.35 o
  -3   1   7      429.42      463.10      7.68 o
  -2   1   7     2511.46     2688.36     35.77 o
  -1   1   7      107.78      109.54      2.79 o
   0   1   7       52.13       53.83      4.00 o
   1   1   7      409.90      391.14     10.31 o
   2   1   7      368.71      352.62      8.50 o
   3   1   7     1308.97     1251.83     30.46 o
   4   1   7      381.27      352.46      8.54 o
   5   1   7      234.09      229.84      5.42 o
   6   1   7      938.03      892.32     22.74 o
   7   1   7      175.33      172.63      3.40 o
   8   1   7        9.59       10.24      1.13 o
   9   1   7       51.46       51.38      1.43 o
  10   1   7      405.09      422.95      6.31 o
  -4   2   7      495.11      486.70      7.71 o
  -3   2   7      602.70      630.05      9.91 o
  -2   2   7      946.81      998.03     13.89 o
  -1   2   7      153.69      156.11      3.14 o
   0   2   7        7.83        9.53      1.16 o
   1   2   7      478.54      482.37      9.80 o
   2   2   7      535.56      521.88     10.58 o
   3   2   7      375.08      366.03      8.70 o
   4   2   7       31.45       30.47      2.27 o
   5   2   7      813.62      753.81     12.64 o
   6   2   7     2086.51     2035.76     32.48 o
   7   2   7      480.06      490.67      7.15 o
   8   2   7       72.02       84.86      1.95 o
   9   2   7       10.18        7.70      1.15 o
  10   2   7       76.82       77.63      2.65 o
  -4   3   7      201.20      189.24      7.07 o
  -3   3   7      229.05      234.15      5.24 o
  -2   3   7       32.58       33.79      2.33 o
  -1   3   7        8.87       15.69      2.70 o
   0   3   7      548.59      569.97     11.96 o
   1   3   7     1676.39     1736.52     31.86 o
   2   3   7     2353.27     2267.05     41.24 o
   3   3   7      108.64       93.20      2.70 o
   4   3   7      200.01      182.55      5.56 o
   5   3   7       32.95       35.03      2.77 o
   6   3   7     1764.38     1662.70     26.75 o
   7   3   7     1311.30     1280.36     20.05 o
   8   3   7      143.14      155.17      2.69 o
   9   3   7      104.40      113.90      2.17 o
  10   3   7       10.11       17.25      1.13 o
  11   3   7      254.20      237.16      4.63 o
  -3   4   7      358.35      337.72      8.83 o
  -2   4   7      268.58      270.95      5.18 o
  -1   4   7       26.21       27.39      3.54 o
   0   4   7      325.17      363.02      8.21 o
   1   4   7      664.47      712.03     17.94 o
   2   4   7      409.74      396.87     13.57 o
   3   4   7       89.71       85.36      3.02 o
   4   4   7      197.09      186.35      5.40 o
   5   4   7       66.97       75.75      2.98 o
   6   4   7      541.17      551.32      9.65 o
   7   4   7     1712.15     1729.74     25.13 o
   8   4   7       26.01       27.89      1.23 o
   9   4   7      106.97      102.55      2.03 o
  10   4   7       52.72       65.69      1.85 o
  11   4   7      346.19      355.31      5.88 o
  -2   5   7      196.57      197.98      6.45 o
  -1   5   7       50.88       50.94      2.31 o
   0   5   7      107.33      108.46      4.59 o
   1   5   7      678.63      712.18     18.84 o
   2   5   7      232.61      243.56      5.41 o
   3   5   7      439.42      429.62     13.07 o
   4   5   7      240.25      258.43      5.56 o
   5   5   7      430.45      436.44      9.57 o
   6   5   7      224.56      229.66      5.02 o
   7   5   7       96.96       94.03      2.78 o
   8   5   7       50.90       56.14      2.64 o
   9   5   7       64.82       64.16      1.62 o
  10   5   7      277.80      290.83      4.69 o
  11   5   7      673.17      694.41     12.32 o
  -1   6   7       83.42       81.68      2.56 o
   0   6   7       97.23       91.49      4.45 o
   1   6   7      404.89      443.20      8.34 o
   2   6   7      219.40      237.62      8.29 o
   3   6   7      438.48      403.02      9.07 o
   4   6   7       25.70       23.16      1.80 o
   5   6   7        9.43       15.25      1.85 o
   6   6   7     1193.66     1182.09     23.27 o
   7   6   7      126.66      126.64      3.83 o
   8   6   7      180.68      192.81      3.75 o
   9   6   7       61.21       67.42      1.89 o
  10   6   7      157.74      172.83      3.40 o
  11   6   7      268.07      274.61      6.16 o
   0   7   7       53.41       53.45      3.69 o
   1   7   7      228.70      259.26      6.66 o
   2   7   7      862.52      845.41     16.79 o
   3   7   7      197.64      196.91      5.32 o
   4   7   7      181.61      162.61      5.77 o
   5   7   7        5.70        7.12      1.73 o
   6   7   7      367.05      372.09      8.38 o
   7   7   7      227.46      233.40      5.01 o
   8   7   7       37.97       37.54      2.58 o
   9   7   7      102.16      103.78      2.29 o
  10   7   7       99.19      106.44      2.44 o
  11   7   7      259.44      267.88      9.37 o
   1   8   7      104.93      106.51      3.69 o
   2   8   7      654.27      650.31     12.91 o
   3   8   7        4.32        7.23      1.59 o
   4   8   7        4.91        7.80      1.71 o
   5   8   7      282.99      277.29      6.94 o
   6   8   7      487.40      460.34      9.82 o
   7   8   7      276.94      259.59      5.29 o
   8   8   7        1.89        3.53      1.06 o
   9   8   7      118.76      125.06      2.90 o
  10   8   7       41.44       47.93      2.32 o
   3   9   7        7.15        5.23      1.41 o
   4   9   7       13.72       16.09      1.55 o
   5   9   7      251.28      231.61      6.74 o
   6   9   7      593.42      566.08     20.51 o
   7   9   7      212.70      208.24      4.32 o
   8   9   7       19.53       18.60      1.28 o
   9   9   7       13.13       16.07      1.90 o
   6  10   7      159.64      176.49      7.22 o
   7  10   7      195.08      201.19      5.25 o
   8  10   7       50.55       45.16      2.46 o
  -2  -8   8      449.46      487.43     14.83 o
  -1  -8   8      106.24       95.27      2.39 o
   0  -8   8       28.34       25.96      2.61 o
   1  -8   8       42.62       41.78      3.23 o
  -4  -7   8      112.62      111.25      2.69 o
  -3  -7   8      460.46      452.20      6.72 o
  -2  -7   8      739.21      748.17     16.54 o
  -1  -7   8      192.21      194.55      3.74 o
   0  -7   8       48.50       48.20      3.37 o
   1  -7   8        5.94        7.60      1.90 o
   2  -7   8      690.14      666.36     11.26 o
   3  -7   8      516.59      514.55     12.38 o
  -5  -6   8       74.19       66.51      2.30 o
  -4  -6   8      160.92      150.78      3.04 o
  -3  -6   8      517.87      535.20      7.39 o
  -2  -6   8      787.83      797.32     11.25 o
  -1  -6   8      270.98      266.71      4.21 o
   0  -6   8       44.97       46.88      1.92 o
   1  -6   8        3.40        1.85      1.16 o
   2  -6   8      530.42      531.95      9.50 o
   3  -6   8      511.71      521.52      9.27 o
   4  -6   8      205.75      190.74      4.69 o
  -5  -5   8      150.89      146.59      6.45 o
  -4  -5   8       27.92       23.72      1.20 o
  -3  -5   8       35.69       35.07      1.55 o
  -2  -5   8      510.95      526.42      5.91 o
  -1  -5   8      169.79      167.12      3.27 o
   0  -5   8      554.32      569.99      9.39 o
   1  -5   8      601.75      653.91     12.50 o
   2  -5   8      684.30      705.25     12.34 o
   3  -5   8      162.36      174.00      4.88 o
   4  -5   8      117.88      113.06      3.26 o
   5  -5   8        4.06        6.04      1.24 o
   6  -5   8      169.75      173.88      7.22 o
  -5  -4   8      215.31      221.85      4.33 o
  -4  -4   8      192.83      196.69      3.75 o
  -3  -4   8      194.31      187.71      3.01 o
  -2  -4   8     1668.65     1695.13     18.98 o
  -1  -4   8       22.03       24.45      1.25 o
   0  -4   8       88.62       91.60      2.47 o
   1  -4   8      237.68      244.39      5.43 o
   2  -4   8      422.93      430.00      6.74 o
   3  -4   8      271.88      278.60      5.83 o
   4  -4   8      311.21      313.80      6.37 o
   5  -4   8      177.03      169.33      4.10 o
   6  -4   8      326.80      337.58      6.34 o
   7  -4   8      135.41      145.00      6.30 o
  -5  -3   8        3.63        4.46      0.87 o
  -4  -3   8      128.80      133.18      3.33 o
  -3  -3   8      643.41      659.39      8.97 o
  -2  -3   8     1944.60     2028.81     24.06 o
  -1  -3   8       77.07       74.99      1.89 o
   0  -3   8       11.22       11.28      1.31 o
   1  -3   8       40.68       42.63      2.56 o
   2  -3   8      852.97      887.73     13.85 o
   3  -3   8     1472.32     1451.10     23.91 o
   4  -3   8      520.35      530.50      9.69 o
   5  -3   8       95.86      107.50      3.29 o
   6  -3   8       14.57       14.66      1.40 o
   7  -3   8       84.15       80.22      3.58 o
  -5  -2   8        3.18        2.91      0.99 o
  -4  -2   8        3.61        2.56      0.90 o
  -3  -2   8      893.71      919.17     12.73 o
  -2  -2   8     1735.05     1786.51     20.74 o
  -1  -2   8      414.74      433.46      6.21 o
   0  -2   8      193.13      197.36      4.93 o
   1  -2   8        8.78       12.73      1.59 o
   2  -2   8      448.31      447.48      8.32 o
   3  -2   8      739.11      703.19     11.06 o
   4  -2   8      161.90      159.88      4.07 o
   5  -2   8       32.53       38.03      2.14 o
   6  -2   8      230.33      242.79      4.65 o
   7  -2   8      765.82      769.42     15.78 o
   8  -2   8      430.03      448.43      7.83 o
  -5  -1   8       62.90       54.73      1.74 o
  -4  -1   8       67.05       64.54      1.86 o
  -3  -1   8      119.65      116.46      3.97 o
  -2  -1   8      978.34      988.71     19.79 o
  -1  -1   8      197.01      213.43      4.00 o
   0  -1   8      286.96      306.50      5.80 o
   1  -1   8      472.17      438.11     14.97 o
   2  -1   8      666.04      618.42     18.87 o
   3  -1   8      913.79      874.24     17.58 o
   4  -1   8       83.77       93.72      3.04 o
   5  -1   8       36.09       39.42      1.88 o
   6  -1   8      653.58      656.72     11.64 o
   7  -1   8      816.79      850.19     13.07 o
   8  -1   8      223.71      238.23      4.34 o
   9  -1   8        2.39        3.20      0.86 o
  -4   0   8      485.40      488.02      7.65 o
  -3   0   8      266.60      267.66      4.32 o
  -2   0   8      594.94      618.40      9.15 o
  -1   0   8      471.11      499.18      9.07 o
   0   0   8        3.15        4.31      1.18 o
   1   0   8      437.71      438.27      8.99 o
   2   0   8      861.72      818.48     20.13 o
   3   0   8     1245.99     1162.92     17.09 o
   4   0   8       84.79       87.59      2.81 o
   5   0   8       96.74       94.70      4.21 o
   6   0   8      872.90      881.55     17.78 o
   7   0   8      380.58      389.06      7.70 o
   8   0   8      494.29      515.54      8.17 o
   9   0   8       13.59       18.47      1.20 o
  -4   1   8       10.57       12.52      1.25 o
  -3   1   8      149.03      157.67      5.72 o
  -2   1   8      287.24      287.38      5.30 o
  -1   1   8      617.06      664.20     10.93 o
   0   1   8      195.94      202.20      4.41 o
   1   1   8       56.31       59.37      6.68 o
   2   1   8      941.53      929.64     30.60 o
   3   1   8     1094.54     1022.40     18.45 o
   4   1   8      327.07      308.14      4.81 o
   5   1   8       37.16       42.70      2.26 o
   6   1   8     1210.98     1246.62     24.51 o
   7   1   8       88.77       90.70      2.66 o
   8   1   8      319.49      317.87      5.08 o
   9   1   8       43.94       42.20      1.47 o
  10   1   8       12.93       16.46      1.12 o
  -3   2   8      173.60      190.73      3.62 o
  -2   2   8      975.81     1030.70     19.99 o
  -1   2   8      514.06      547.96     11.52 o
   0   2   8      671.11      692.83     14.17 o
   1   2   8       11.90        8.23      1.58 o
   2   2   8      415.85      432.54      9.08 o
   3   2   8      144.96      145.46      3.57 o
   4   2   8      476.24      454.93     10.48 o
   5   2   8        9.93        9.70      1.37 o
   6   2   8      435.69      412.67      9.16 o
   7   2   8      766.95      764.87     13.46 o
   8   2   8      354.21      386.76      6.20 o
   9   2   8       86.19       91.15      2.18 o
  10   2   8        1.43        1.39      0.96 o
  -3   3   8      467.88      465.57     15.51 o
  -2   3   8      441.82      457.75      9.42 o
  -1   3   8        4.12        5.91      1.46 o
   0   3   8       16.94       16.04      1.69 o
   1   3   8       58.37       70.28      3.93 o
   2   3   8     1889.79     1901.60     61.75 o
   3   3   8     1177.74     1157.34     19.67 o
   4   3   8      488.01      497.89     10.09 o
   5   3   8       71.15       72.19      5.10 o
   6   3   8       68.03       72.51      5.72 o
   7   3   8      334.22      312.94      6.29 o
   8   3   8      690.74      711.02     10.92 o
   9   3   8      210.32      217.58      3.69 o
  10   3   8        5.02        3.95      1.05 o
  -2   4   8      212.42      220.09      6.21 o
  -1   4   8      137.05      142.62      4.96 o
   0   4   8       10.48        8.77      2.01 o
   1   4   8      263.19      286.13      6.83 o
   2   4   8      902.31      974.54     16.88 o
   3   4   8      976.67      944.43     18.74 o
   4   4   8       84.20       82.27      4.07 o
   5   4   8       72.08       79.70      4.04 o
   6   4   8      144.61      154.00      4.54 o
   7   4   8      229.41      230.44      5.04 o
   8   4   8      743.63      747.46     10.42 o
   9   4   8      231.04      232.42      3.85 o
  10   4   8       21.20       24.04      1.53 o
  -1   5   8      227.24      223.00      7.14 o
   0   5   8       48.99       48.47      2.84 o
   1   5   8       78.69       73.61      2.96 o
   2   5   8      174.34      186.43      4.97 o
   3   5   8      123.56      138.35      4.43 o
   4   5   8      567.61      521.22     22.04 o
   5   5   8       83.74       86.19      3.02 o
   6   5   8     1142.31     1131.89     22.41 o
   7   5   8      386.02      407.72      7.78 o
   8   5   8       38.65       50.92      3.26 o
   9   5   8       62.25       64.27      1.85 o
  10   5   8        2.88        6.36      1.41 o
  11   5   8      347.80      297.99     10.44 o
   0   6   8       90.86       87.33      7.60 o
   1   6   8       44.22       55.67      2.73 o
   2   6   8      770.31      773.46     15.46 o
   3   6   8      132.47      140.55      4.40 o
   4   6   8       24.44       23.96      2.75 o
   5   6   8       78.37       76.59      3.30 o
   6   6   8      385.01      375.58      8.51 o
   7   6   8      313.27      302.58      6.11 o
   8   6   8      166.61      162.43      4.08 o
   9   6   8        4.49        6.19      1.03 o
  10   6   8       30.69       31.70      1.67 o
   1   7   8       13.83        9.47      1.57 o
   2   7   8      673.80      666.07     13.18 o
   3   7   8      314.55      325.72      7.55 o
   4   7   8       81.09       77.93      8.50 o
   5   7   8       21.38       16.48      1.97 o
   6   7   8      197.55      206.88      5.31 o
   7   7   8      315.78      329.57      7.66 o
   8   7   8      316.87      321.70      6.15 o
   9   7   8       48.76       45.29      1.57 o
  10   7   8       58.85       55.19      2.00 o
   3   8   8      140.09      147.04      3.81 o
   4   8   8      137.85      128.41      3.75 o
   5   8   8       18.37       22.51      1.85 o
   6   8   8       30.49       29.40      1.89 o
   7   8   8      237.98      233.49      5.70 o
   8   8   8      210.37      197.47      4.07 o
   9   8   8       61.74       59.75      1.81 o
   5   9   8       18.90       17.76      1.35 o
   6   9   8      107.25      108.28      3.91 o
   7   9   8      461.23      416.82     11.39 o
   8   9   8      195.39      169.44      3.85 o
  -2  -7   9      374.43      373.72     13.21 o
  -1  -7   9      320.47      326.46      9.47 o
   0  -7   9      131.56      125.83      3.31 o
   1  -7   9        9.60       11.56      1.36 o
  -3  -6   9       92.76       93.65      5.15 o
  -2  -6   9      692.22      672.48     10.40 o
  -1  -6   9      636.25      643.81      8.41 o
   0  -6   9      155.30      160.39      3.07 o
   1  -6   9       64.72       65.29      2.57 o
   2  -6   9      106.39      105.16      3.19 o
   3  -6   9      165.17      176.30      3.72 o
  -3  -5   9        8.08        9.97      1.49 o
  -2  -5   9      489.67      482.15      7.07 o
  -1  -5   9      584.32      597.61      7.99 o
   0  -5   9      133.59      143.91      3.30 o
   1  -5   9      106.34      108.07      2.72 o
   2  -5   9      204.14      214.30      4.83 o
   3  -5   9      431.91      447.07      8.15 o
   4  -5   9      331.92      319.63      6.08 o
   5  -5   9       16.60       16.89      1.41 o
  -4  -4   9       79.04       83.01      3.46 o
  -3  -4   9      207.87      205.00      3.61 o
  -2  -4   9      455.19      458.18      6.02 o
  -1  -4   9      338.30      339.69      5.47 o
   0  -4   9      280.50      281.72      5.27 o
   1  -4   9       67.35       66.26      3.34 o
   2  -4   9      180.73      187.68      4.46 o
   3  -4   9      717.60      725.46     12.59 o
   4  -4   9      232.95      242.79      5.16 o
   5  -4   9       25.59       24.24      1.65 o
   6  -4   9       41.49       42.27      1.65 o
  -4  -3   9       45.01       52.06      1.90 o
  -3  -3   9       83.61       84.56      2.07 o
  -2  -3   9      768.48      775.90      9.68 o
  -1  -3   9      480.08      484.92      6.75 o
   0  -3   9      436.81      446.78      6.88 o
   1  -3   9        2.94        2.23      1.02 o
   2  -3   9       12.91       15.10      1.79 o
   3  -3   9      885.73      841.62     17.00 o
   4  -3   9      465.70      468.30      8.69 o
   5  -3   9      211.95      217.18      4.81 o
   6  -3   9       92.47       99.18      4.72 o
   7  -3   9      142.82      142.85      6.60 o
  -4  -2   9       22.68       20.33      1.61 o
  -3  -2   9        9.69        8.50      0.82 o
  -2  -2   9      271.72      271.24      4.64 o
  -1  -2   9     2153.87     2156.69     32.08 o
   0  -2   9      575.96      564.18     12.53 o
   1  -2   9      121.88      127.10      3.03 o
   2  -2   9        3.59        4.96      1.40 o
   3  -2   9      541.98      556.00     10.05 o
   4  -2   9      380.07      372.59      7.23 o
   5  -2   9       90.82       91.32      3.08 o
   6  -2   9       58.42       60.64      2.41 o
   7  -2   9      166.79      170.19      7.99 o
   8  -2   9      327.40      335.48      8.11 o
  -3  -1   9      150.35      148.52      3.48 o
  -2  -1   9        5.13        5.82      1.32 o
  -1  -1   9     1397.14     1409.46     23.46 o
   0  -1   9      186.45      193.20      4.35 o
   1  -1   9      105.34      108.05      3.10 o
   2  -1   9      273.64      284.56      5.87 o
   3  -1   9      973.79      985.50     15.04 o
   4  -1   9      523.13      517.47      9.46 o
   5  -1   9       22.18       28.06      1.93 o
   6  -1   9      150.39      149.02      4.07 o
   7  -1   9       67.39       77.07      2.59 o
   8  -1   9      594.02      605.08      9.16 o
  -3   0   9      287.07      281.20      5.56 o
  -2   0   9      203.76      200.79      3.97 o
  -1   0   9      400.14      405.98      7.58 o
   0   0   9       76.03       76.28      2.63 o
   1   0   9       35.15       32.36      1.76 o
   2   0   9      604.28      608.83     13.23 o
   3   0   9     1257.83     1214.95     18.26 o
   4   0   9     1285.75     1303.97     21.57 o
   5   0   9       63.98       55.56      4.44 o
   6   0   9        2.65        3.11      1.40 o
   7   0   9       15.14       13.26      1.55 o
   8   0   9      599.53      619.88      9.55 o
   9   0   9      470.63      490.60      7.42 o
  -3   1   9      175.00      163.92      5.30 o
  -2   1   9      540.60      546.66     12.34 o
  -1   1   9      395.90      373.91      8.11 o
   0   1   9       44.59       37.02      2.76 o
   1   1   9        5.06        4.81      1.44 o
   2   1   9      346.98      366.07      8.32 o
   3   1   9      444.63      424.91      8.12 o
   4   1   9     1082.99     1039.79     15.63 o
   5   1   9      703.08      703.34     20.93 o
   6   1   9        2.94        4.86      1.64 o
   7   1   9       11.04       14.88      1.85 o
   8   1   9      473.67      494.56      7.93 o
   9   1   9      179.47      189.80      3.52 o
  -2   2   9      102.36      112.21      3.71 o
  -1   2   9      661.01      680.46     11.78 o
   0   2   9      498.87      504.75     13.45 o
   1   2   9      161.37      154.39      4.44 o
   2   2   9      231.34      247.62      7.20 o
   3   2   9      199.40      194.70      4.57 o
   4   2   9      139.73      138.13      5.30 o
   5   2   9      547.47      525.10     11.20 o
   6   2   9      152.03      145.98      5.08 o
   7   2   9      137.49      142.79      4.27 o
   8   2   9      355.66      379.95      6.38 o
   9   2   9       78.73       90.33      2.40 o
  10   2   9        1.26        2.60      1.31 o
  -2   3   9      179.56      177.72      6.60 o
  -1   3   9      724.48      715.02     17.61 o
   0   3   9      129.89      129.44      6.14 o
   1   3   9       30.22       31.33      2.06 o
   2   3   9       29.78       30.45      2.12 o
   3   3   9       98.02      109.59      3.89 o
   4   3   9      910.41      908.88     22.45 o
   5   3   9      201.16      208.02      5.61 o
   6   3   9      119.48      112.74      6.52 o
   7   3   9      492.91      490.40     17.39 o
   8   3   9      260.47      266.99      4.90 o
   9   3   9      104.09      115.03      2.42 o
  10   3   9        1.51        0.82      0.92 o
  -1   4   9      431.62      409.04     15.36 o
   0   4   9        9.58       15.36      2.23 o
   1   4   9        3.44        2.54      1.29 o
   2   4   9      346.70      352.35      7.97 o
   3   4   9      730.22      737.88     14.98 o
   4   4   9      923.71      914.81     22.11 o
   5   4   9      154.19      155.55      4.73 o
   6   4   9       94.99       83.85      2.60 o
   7   4   9       92.63      103.99      5.36 o
   8   4   9      222.19      216.19      4.82 o
   9   4   9      435.60      412.70      6.02 o
  10   4   9      113.63      115.47      2.77 o
   0   5   9       90.26       73.27      3.99 o
   1   5   9        6.31        2.92      2.30 o
   2   5   9       77.97       78.62      6.56 o
   3   5   9      543.03      564.85     14.47 o
   4   5   9       82.46       98.61      3.74 o
   5   5   9       16.93       13.58      1.94 o
   6   5   9       61.02       51.08      2.26 o
   7   5   9      430.13      425.01      9.23 o
   8   5   9      680.33      705.94     10.78 o
   9   5   9      141.75      148.51      3.04 o
  10   5   9       48.33       42.14      1.66 o
   1   6   9       15.78       16.90      2.30 o
   2   6   9      243.81      245.16      6.66 o
   3   6   9      325.45      323.88      7.30 o
   4   6   9      179.56      172.13      4.18 o
   5   6   9       37.37       30.81      2.24 o
   6   6   9       27.96       23.04      1.99 o
   7   6   9      269.70      279.98      6.48 o
   8   6   9      476.13      488.46      9.75 o
   9   6   9        7.82       13.25      1.77 o
  10   6   9       20.55       21.02      2.76 o
   2   7   9      107.01       90.93      4.61 o
   3   7   9      216.02      230.86      6.40 o
   4   7   9      183.06      164.02      6.94 o
   5   7   9       75.90       67.51      2.86 o
   6   7   9        1.94        0.22      1.37 o
   7   7   9      157.70      162.37      5.43 o
   8   7   9      314.03      322.69      6.04 o
   9   7   9      139.06      134.31      2.93 o
   4   8   9      403.00      419.25     10.21 o
   5   8   9      138.84      119.05      3.51 o
   6   8   9        6.15        5.25      1.18 o
   7   8   9      129.85      117.51      5.99 o
   8   8   9      138.62      155.85      3.76 o
   9   8   9       62.95       56.83      2.76 o
   0  -6  10      314.84      299.37     11.06 o
   1  -6  10       75.21       83.54      2.63 o
  -1  -5  10      252.44      252.45      4.00 o
   0  -5  10      771.63      748.62     10.47 o
   1  -5  10      422.23      422.33      8.13 o
   2  -5  10       25.85       35.60      2.01 o
   3  -5  10      157.29      140.49      3.20 o
   4  -5  10      187.94      183.48      4.19 o
  -2  -4  10       24.19       25.68      1.79 o
  -1  -4  10      356.12      346.15      5.28 o
   0  -4  10      455.62      454.08      6.81 o
   1  -4  10      376.59      368.99      6.36 o
   2  -4  10        4.52        4.34      1.32 o
   3  -4  10      321.33      319.25      6.12 o
   4  -4  10      280.75      289.64      5.60 o
   5  -4  10      305.70      300.57      5.56 o
  -2  -3  10        6.03        7.94      1.02 o
  -1  -3  10      767.09      755.79     11.66 o
   0  -3  10      187.52      201.72      3.69 o
   1  -3  10       55.94       60.64      2.82 o
   2  -3  10        3.88        5.21      1.20 o
   3  -3  10      458.18      453.49      8.33 o
   4  -3  10      518.89      526.14      9.38 o
   5  -3  10      459.02      488.59      8.71 o
   6  -3  10        7.95        7.20      1.37 o
  -2  -2  10       22.59       20.50      1.13 o
  -1  -2  10      630.51      639.73      9.12 o
   0  -2  10      585.31      606.11      9.79 o
   1  -2  10      320.52      318.44      5.80 o
   2  -2  10       27.41       27.78      1.89 o
   3  -2  10       97.82       99.06      2.83 o
   4  -2  10      618.11      609.01     10.77 o
   5  -2  10      310.15      320.41      6.33 o
   6  -2  10       30.62       34.72      2.90 o
   7  -2  10       47.68       56.43      2.99 o
  -2  -1  10       29.83       30.86      1.55 o
  -1  -1  10      681.86      679.04     10.60 o
   0  -1  10      399.39      379.25      8.38 o
   1  -1  10      417.21      418.47     11.60 o
   2  -1  10       73.58       84.90      2.78 o
   3  -1  10        6.65        9.71      1.53 o
   4  -1  10      433.91      441.93      8.25 o
   5  -1  10      768.30      766.26     13.24 o
   6  -1  10       75.80       69.60      5.32 o
   7  -1  10       17.29       19.94      1.41 o
   8  -1  10       64.86       64.05      4.15 o
  -2   0  10      155.08      153.30      3.59 o
  -1   0  10      485.49      474.49      8.38 o
   0   0  10      121.90      121.00      3.69 o
   1   0  10       56.27       63.64      2.89 o
   2   0  10       55.01       53.25      6.00 o
   3   0  10      316.91      309.36      6.20 o
   4   0  10      504.59      492.83      9.06 o
   5   0  10     1007.09     1023.14     20.16 o
   6   0  10       76.55       85.29      3.67 o
   7   0  10       39.67       38.68      2.59 o
   8   0  10       59.28       55.92      2.04 o
  -1   1  10      511.37      501.73     10.22 o
   0   1  10      372.70      353.44     13.29 o
   1   1  10      162.41      166.80      4.66 o
   2   1  10        2.19        1.48      1.40 o
   3   1  10       50.87       43.76      2.73 o
   4   1  10      697.60      662.06     11.63 o
   5   1  10      495.70      492.75     12.87 o
   6   1  10       47.37       53.48      2.70 o
   7   1  10       66.45       65.96      3.92 o
   8   1  10      144.46      153.45      3.65 o
   9   1  10      277.36      294.59      5.22 o
  -1   2  10      232.83      216.29      4.89 o
   0   2  10      478.25      493.03     10.33 o
   1   2  10      185.15      183.62      4.20 o
   2   2  10      194.28      198.74      6.05 o
   3   2  10        5.52        2.92      1.36 o
   4   2  10      294.77      288.74      6.83 o
   5   2  10      538.51      508.98     10.93 o
   6   2  10        6.74       12.02      1.87 o
   7   2  10      577.56      589.98     12.22 o
   8   2  10      106.27      122.39      3.26 o
   9   2  10      276.25      284.84      4.70 o
   0   3  10      400.45      389.11      8.24 o
   1   3  10      194.15      195.25      6.08 o
   2   3  10       45.50       42.02      2.20 o
   3   3  10      330.44      329.69      7.59 o
   4   3  10      102.02      108.02      4.23 o
   5   3  10      168.29      177.61      4.36 o
   6   3  10       19.85       18.16      2.00 o
   7   3  10      445.09      429.47      9.30 o
   8   3  10      136.92      126.69      3.34 o
   9   3  10      381.06      395.35      6.28 o
   1   4  10       77.35       67.89      4.30 o
   2   4  10       30.35       23.09      1.97 o
   3   4  10      270.99      263.73      6.31 o
   4   4  10      648.10      638.42     13.09 o
   5   4  10      463.39      473.11     12.33 o
   6   4  10       18.28       15.77      1.94 o
   7   4  10       14.90       20.01      1.82 o
   8   4  10       22.19       20.91      2.46 o
   9   4  10      162.61      167.03      3.20 o
   1   5  10      116.79      109.52      4.92 o
   2   5  10        7.50        8.92      2.76 o
   3   5  10      156.67      159.31      5.03 o
   4   5  10      242.50      229.36      5.64 o
   5   5  10      397.87      396.43      8.69 o
   6   5  10       33.76       36.60      2.42 o
   7   5  10        4.58        0.30      1.73 o
   8   5  10       61.57       67.87      2.45 o
   9   5  10      204.28      199.67      3.56 o
   3   6  10      109.22      104.61      3.02 o
   4   6  10      281.83      294.25      6.50 o
   5   6  10      260.29      250.94      5.94 o
   6   6  10        4.35        3.33      1.19 o
   7   6  10       45.05       40.23      1.99 o
   8   6  10      233.06      241.73      4.73 o
   9   6  10      237.23      248.11      5.20 o
   4   7  10      221.76      205.98      7.99 o
   5   7  10      254.92      216.56      5.92 o
   6   7  10       13.31       10.26      1.37 o
   7   7  10        2.47        2.43      1.51 o
   8   7  10      132.70      137.63      6.14 o
   1  -4  11      385.48      384.59      6.92 o
   2  -4  11      172.82      176.09      4.25 o
   3  -4  11       45.51       47.73      2.09 o
   0  -3  11      303.95      296.94      5.69 o
   1  -3  11      225.59      223.28      4.10 o
   2  -3  11       67.13       61.14      2.56 o
   3  -3  11       50.35       53.50      5.56 o
   4  -3  11      127.13      139.31      3.22 o
   5  -3  11      849.11      841.29     19.60 o
  -1  -2  11      263.38      254.21      9.37 o
   0  -2  11      313.55      322.04      5.42 o
   1  -2  11      314.28      310.65      5.40 o
   2  -2  11      164.66      157.71      4.42 o
   3  -2  11        2.61        1.89      1.10 o
   4  -2  11       26.35       23.94      2.85 o
   5  -2  11      575.67      555.76      9.59 o
   6  -2  11      356.08      352.56      8.90 o
  -1  -1  11       22.62       25.81      2.61 o
   0  -1  11      299.51      289.26      6.51 o
   1  -1  11     1011.72      982.83     16.86 o
   2  -1  11      317.13      300.33      6.80 o
   3  -1  11       10.51       11.08      1.46 o
   4  -1  11       50.31       63.59      2.33 o
   5  -1  11       22.24       27.67      3.30 o
   6  -1  11      292.69      292.89      7.63 o
   7  -1  11       83.94       77.26      4.61 o
   0   0  11      337.65      331.93      6.26 o
   1   0  11      264.11      254.15      5.06 o
   2   0  11      264.07      252.34      5.94 o
   3   0  11        7.11       10.93      1.41 o
   4   0  11      274.02      276.45      5.54 o
   5   0  11      305.36      308.13      7.00 o
   6   0  11      124.73      128.65      3.83 o
   7   0  11       90.99       79.69      2.34 o
   0   1  11      597.81      574.17     19.66 o
   1   1  11       74.95       70.18      2.57 o
   2   1  11       38.48       36.03      5.22 o
   3   1  11       86.75       88.14      3.12 o
   4   1  11      226.77      215.67      4.64 o
   5   1  11      783.36      773.79     18.74 o
   6   1  11       31.58       35.50      3.44 o
   7   1  11       64.81       71.64      2.35 o
   8   1  11       16.20       12.09      2.38 o
   1   2  11      453.43      431.45     17.66 o
   2   2  11       33.18       38.09      3.69 o
   3   2  11       39.62       40.63      2.19 o
   4   2  11      112.00      113.33      3.63 o
   5   2  11      310.43      298.89      6.98 o
   6   2  11       73.31       60.52      3.15 o
   7   2  11      187.75      183.08      4.57 o
   8   2  11        4.71        5.95      4.68 o
   1   3  11      301.84      309.82     11.06 o
   2   3  11       45.51       44.70      3.69 o
   3   3  11       78.01       69.21      2.32 o
   4   3  11       82.88       86.86      3.12 o
   5   3  11      243.19      248.53      6.02 o
   6   3  11      184.70      185.29      4.84 o
   7   3  11       51.47       49.27      3.52 o
   8   3  11        8.28        6.99      1.79 o
   2   4  11        3.30        3.53      1.84 o
   3   4  11       65.66       62.98      2.30 o
   4   4  11      145.89      150.56      4.04 o
   5   4  11      311.14      301.91      6.82 o
   6   4  11      330.86      321.63      7.15 o
   7   4  11        1.84        3.97      1.31 o
   8   4  11       10.66        8.06      1.79 o
   4   5  11       16.16       17.64      1.26 o
   5   5  11      373.98      360.37      7.68 o
   6   5  11      341.13      340.10     11.29 o
   7   5  11        6.34        6.57      1.46 o
   8   5  11       21.88       24.73      2.92 o
   6   6  11      323.08      331.48     11.98 o
   2  -1  12      497.54      468.17     11.29 o
   3  -1  12      112.59      103.30      4.76 o
   4  -1  12       47.69       42.54      2.44 o
   5  -1  12       55.88       50.84      3.84 o
   2   0  12      153.95      145.21      4.40 o
   3   0  12      144.98      131.80      3.65 o
   4   0  12       68.82       74.65      2.55 o
   5   0  12      116.90      139.61      4.45 o
   3   1  12       12.18       14.59      2.46 o
   4   1  12       12.40       11.09      1.33 o
   5   1  12      270.40      248.75      5.55 o
   6   1  12      475.03      473.33     11.51 o
   3   2  12       98.86       98.92      4.92 o
   4   2  12        5.01        6.03      1.17 o
   5   2  12       68.55       69.06      2.51 o
   6   2  12      404.04      359.33     11.37 o
   5   3  12       21.27       23.72      1.84 o
   6   3  12      341.16      336.22      8.53 o
 
